# Supplementary material for: Protein phosphatase 2A inactivation induces microsatellite instability, neoantigen production and immune response
Source: Nat Commun. 2021 Dec 15;12:7297. doi: 10.1038/s41467-021-27620-x (PMC8674339; doi:10.1038/s41467-021-27620-x)
Supplement: Supplementary file 6 — Source Data [file 41467_2021_27620_MOESM6_ESM.xlsx]

## Sheet: Fig 1b
NAME	GS<br> follow link to MSigDB	GS DETAILS	SIZE	ES	NES	NOM p-val	FDR q-val	FWER p-val	RANK AT MAX	LEADING EDGE
HALLMARK_OXIDATIVE_PHOSPHORYLATION	HALLMARK_OXIDATIVE_PHOSPHORYLATION	Details ...	189	-0.693415	-2.87957	0	0	0	3280	tags=72%, list=18%, signal=87%
HALLMARK_FATTY_ACID_METABOLISM	HALLMARK_FATTY_ACID_METABOLISM	Details ...	152	-0.499131	-2.02527	0	0	0	3258	tags=51%, list=18%, signal=62%
HALLMARK_BILE_ACID_METABOLISM	HALLMARK_BILE_ACID_METABOLISM	Details ...	111	-0.49489	-1.8897	0	0	0	2809	tags=45%, list=15%, signal=53%
HALLMARK_PANCREAS_BETA_CELLS	HALLMARK_PANCREAS_BETA_CELLS	Details ...	40	-0.552542	-1.79918	0	0.000545455	0.001	1367	tags=28%, list=8%, signal=30%
HALLMARK_E2F_TARGETS	HALLMARK_E2F_TARGETS	Details ...	191	-0.429778	-1.79844	0	0.000436364	0.001	3802	tags=45%, list=21%, signal=56%
HALLMARK_INTERFERON_ALPHA_RESPONSE	HALLMARK_INTERFERON_ALPHA_RESPONSE	Details ...	85	-0.474889	-1.76364	0	0.00125253	0.003	3032	tags=53%, list=17%, signal=63%
HALLMARK_PEROXISOME	HALLMARK_PEROXISOME	Details ...	101	-0.428098	-1.61103	0.00584795	0.0093386	0.021	2766	tags=37%, list=15%, signal=43%
HALLMARK_MYC_TARGETS_V1	HALLMARK_MYC_TARGETS_V1	Details ...	191	-0.376234	-1.54551	0	0.0154226	0.042	4984	tags=50%, list=27%, signal=68%
HALLMARK_XENOBIOTIC_METABOLISM	HALLMARK_XENOBIOTIC_METABOLISM	Details ...	186	-0.37696	-1.54126	0	0.0145757	0.044	2236	tags=33%, list=12%, signal=37%
HALLMARK_ADIPOGENESIS	HALLMARK_ADIPOGENESIS	Details ...	187	-0.354959	-1.48033	0	0.0223543	0.069	2281	tags=39%, list=13%, signal=44%
HALLMARK_MTORC1_SIGNALING	HALLMARK_MTORC1_SIGNALING	Details ...	194	-0.356656	-1.47095	0	0.0229214	0.079	3534	tags=43%, list=19%, signal=53%
HALLMARK_ESTROGEN_RESPONSE_LATE	HALLMARK_ESTROGEN_RESPONSE_LATE	Details ...	194	-0.344307	-1.42734	0	0.0284533	0.106	2507	tags=32%, list=14%, signal=37%
HALLMARK_G2M_CHECKPOINT	HALLMARK_G2M_CHECKPOINT	Details ...	190	-0.334722	-1.37054	0	0.0430185	0.17	3646	tags=41%, list=20%, signal=51%
HALLMARK_GLYCOLYSIS	HALLMARK_GLYCOLYSIS	Details ...	196	-0.325874	-1.36176	0	0.0421818	0.176	1891	tags=28%, list=10%, signal=31%
HALLMARK_ESTROGEN_RESPONSE_EARLY	HALLMARK_ESTROGEN_RESPONSE_EARLY	Details ...	194	-0.334243	-1.36146	0	0.0396364	0.177	1272	tags=22%, list=7%, signal=24%
HALLMARK_REACTIVE_OXIGEN_SPECIES_PATHWAY	HALLMARK_REACTIVE_OXIGEN_SPECIES_PATHWAY	Details ...	46	-0.355312	-1.20931	0.133603	0.12286	0.491	3195	tags=43%, list=18%, signal=53%
HALLMARK_CHOLESTEROL_HOMEOSTASIS	HALLMARK_CHOLESTEROL_HOMEOSTASIS	Details ...	71	-0.332061	-1.19437	0.106481	0.130772	0.524	3074	tags=48%, list=17%, signal=57%
HALLMARK_SPERMATOGENESIS	HALLMARK_SPERMATOGENESIS	Details ...	131	-0.301644	-1.17048	0.121019	0.152551	0.603	3464	tags=26%, list=19%, signal=32%
HALLMARK_INTERFERON_GAMMA_RESPONSE	HALLMARK_INTERFERON_GAMMA_RESPONSE	Details ...	181	-0.276352	-1.14772	0.0818182	0.174192	0.668	2208	tags=29%, list=12%, signal=33%
HALLMARK_UV_RESPONSE_UP	HALLMARK_UV_RESPONSE_UP	Details ...	151	-0.271545	-1.09468	0.193798	0.254564	0.825	3576	tags=38%, list=20%, signal=47%
HALLMARK_ANDROGEN_RESPONSE	HALLMARK_ANDROGEN_RESPONSE		94	-0.29201	-1.08783	0.231156	0.254981	0.836	2368	tags=28%, list=13%, signal=32%
HALLMARK_DNA_REPAIR	HALLMARK_DNA_REPAIR		137	-0.25267	-1.00793	0.448276	0.455684	0.965	3558	tags=30%, list=20%, signal=37%
HALLMARK_HEME_METABOLISM	HALLMARK_HEME_METABOLISM		188	-0.233635	-0.950094	0.66087	0.632346	0.996	3516	tags=29%, list=19%, signal=35%
HALLMARK_MYC_TARGETS_V2	HALLMARK_MYC_TARGETS_V2		57	-0.256682	-0.903016	0.705882	0.757059	0.999	4095	tags=32%, list=22%, signal=41%
NAME	GS<br> follow link to MSigDB	GS DETAILS	SIZE	ES	NES	NOM p-val	FDR q-val	FWER p-val	RANK AT MAX	LEADING EDGE
KEGG_COMPLEMENT_AND_COAGULATION_CASCADES	KEGG_COMPLEMENT_AND_COAGULATION_CASCADES	Details ...	64	0.699888	2.15508	0	0	0	2502	tags=53%, list=14%, signal=61%
KEGG_GLYCOSAMINOGLYCAN_BIOSYNTHESIS_CHONDROITIN_SULFATE	KEGG_GLYCOSAMINOGLYCAN_BIOSYNTHESIS_CHONDROITIN_SULFATE	Details ...	22	0.777969	1.96976	0.00151286	0.00072342	0.002	2160	tags=68%, list=12%, signal=77%
KEGG_ECM_RECEPTOR_INTERACTION	KEGG_ECM_RECEPTOR_INTERACTION	Details ...	83	0.615722	1.96027	0	0.00048228	0.002	3601	tags=61%, list=20%, signal=76%
KEGG_FOCAL_ADHESION	KEGG_FOCAL_ADHESION	Details ...	194	0.557086	1.93929	0	0.000547257	0.003	3256	tags=46%, list=18%, signal=56%
KEGG_LEISHMANIA_INFECTION	KEGG_LEISHMANIA_INFECTION	Details ...	63	0.614949	1.87856	0	0.0015725	0.011	3388	tags=54%, list=19%, signal=66%
KEGG_LYSOSOME	KEGG_LYSOSOME	Details ...	112	0.563631	1.86832	0	0.0014277	0.012	5107	tags=59%, list=28%, signal=81%
KEGG_CYTOKINE_CYTOKINE_RECEPTOR_INTERACTION	KEGG_CYTOKINE_CYTOKINE_RECEPTOR_INTERACTION	Details ...	219	0.528358	1.8486	0	0.00142631	0.014	4257	tags=48%, list=23%, signal=62%
KEGG_PRION_DISEASES	KEGG_PRION_DISEASES	Details ...	33	0.644393	1.75573	0	0.00587522	0.062	1544	tags=42%, list=8%, signal=46%
KEGG_SYSTEMIC_LUPUS_ERYTHEMATOSUS	KEGG_SYSTEMIC_LUPUS_ERYTHEMATOSUS	Details ...	77	0.554108	1.7539	0	0.00538391	0.064	2572	tags=30%, list=14%, signal=35%
KEGG_JAK_STAT_SIGNALING_PATHWAY	KEGG_JAK_STAT_SIGNALING_PATHWAY	Details ...	133	0.505218	1.70138	0	0.0107745	0.129	4752	tags=47%, list=26%, signal=63%
KEGG_CELL_ADHESION_MOLECULES_CAMS	KEGG_CELL_ADHESION_MOLECULES_CAMS	Details ...	113	0.51607	1.68742	0	0.0121118	0.16	2573	tags=43%, list=14%, signal=50%
KEGG_BASAL_CELL_CARCINOMA	KEGG_BASAL_CELL_CARCINOMA	Details ...	55	0.557826	1.68719	0	0.0112258	0.162	3064	tags=40%, list=17%, signal=48%
KEGG_CHEMOKINE_SIGNALING_PATHWAY	KEGG_CHEMOKINE_SIGNALING_PATHWAY	Details ...	166	0.482597	1.66488	0	0.0132921	0.206	4634	tags=49%, list=25%, signal=65%
KEGG_FC_GAMMA_R_MEDIATED_PHAGOCYTOSIS	KEGG_FC_GAMMA_R_MEDIATED_PHAGOCYTOSIS	Details ...	89	0.51066	1.64396	0.00124533	0.015915	0.26	3128	tags=39%, list=17%, signal=47%
KEGG_GLYCOSAMINOGLYCAN_BIOSYNTHESIS_HEPARAN_SULFATE	KEGG_GLYCOSAMINOGLYCAN_BIOSYNTHESIS_HEPARAN_SULFATE	Details ...	25	0.628483	1.62903	0.00576369	0.0188525	0.324	5545	tags=68%, list=30%, signal=98%
KEGG_REGULATION_OF_ACTIN_CYTOSKELETON	KEGG_REGULATION_OF_ACTIN_CYTOSKELETON	Details ...	208	0.457584	1.59817	0	0.0267137	0.447	3508	tags=37%, list=19%, signal=45%
KEGG_NOTCH_SIGNALING_PATHWAY	KEGG_NOTCH_SIGNALING_PATHWAY	Details ...	46	0.544174	1.58782	0.00683995	0.0282658	0.481	4649	tags=54%, list=26%, signal=73%
KEGG_MELANOMA	KEGG_MELANOMA	Details ...	70	0.498678	1.56551	0.00396825	0.0354721	0.599	3256	tags=36%, list=18%, signal=43%
KEGG_B_CELL_RECEPTOR_SIGNALING_PATHWAY	KEGG_B_CELL_RECEPTOR_SIGNALING_PATHWAY	Details ...	71	0.498796	1.54901	0.00129199	0.0403521	0.67	4629	tags=46%, list=25%, signal=62%
KEGG_TGF_BETA_SIGNALING_PATHWAY	KEGG_TGF_BETA_SIGNALING_PATHWAY	Details ...	82	0.486483	1.54041	0.00385109	0.0415771	0.695	3219	tags=32%, list=18%, signal=38%
KEGG_HYPERTROPHIC_CARDIOMYOPATHY_HCM	KEGG_HYPERTROPHIC_CARDIOMYOPATHY_HCM		82	0.479995	1.51999	0.00511509	0.0497861	0.777	3204	tags=35%, list=18%, signal=43%
KEGG_GRAFT_VERSUS_HOST_DISEASE	KEGG_GRAFT_VERSUS_HOST_DISEASE		22	0.60118	1.51987	0.0161765	0.0475568	0.778	3160	tags=45%, list=17%, signal=55%
KEGG_NEUROACTIVE_LIGAND_RECEPTOR_INTERACTION	KEGG_NEUROACTIVE_LIGAND_RECEPTOR_INTERACTION		255	0.428804	1.5162	0	0.0475055	0.792	3592	tags=24%, list=20%, signal=30%
KEGG_AUTOIMMUNE_THYROID_DISEASE	KEGG_AUTOIMMUNE_THYROID_DISEASE		28	0.572018	1.51544	0.0115774	0.0459164	0.795	2056	tags=29%, list=11%, signal=32%
KEGG_NATURAL_KILLER_CELL_MEDIATED_CYTOTOXICITY	KEGG_NATURAL_KILLER_CELL_MEDIATED_CYTOTOXICITY		94	0.469057	1.51373	0.00246305	0.0448044	0.803	3785	tags=41%, list=21%, signal=52%
KEGG_PATHWAYS_IN_CANCER	KEGG_PATHWAYS_IN_CANCER		316	0.41678	1.50514	0	0.047513	0.834	3856	tags=35%, list=21%, signal=44%
KEGG_TOLL_LIKE_RECEPTOR_SIGNALING_PATHWAY	KEGG_TOLL_LIKE_RECEPTOR_SIGNALING_PATHWAY		87	0.469979	1.50217	0.00765306	0.0469614	0.84	3521	tags=41%, list=19%, signal=51%
KEGG_HEDGEHOG_SIGNALING_PATHWAY	KEGG_HEDGEHOG_SIGNALING_PATHWAY		52	0.51256	1.49294	0.0108548	0.0497861	0.873	3253	tags=37%, list=18%, signal=44%
KEGG_GLYCOSAMINOGLYCAN_DEGRADATION	KEGG_GLYCOSAMINOGLYCAN_DEGRADATION		18	0.61896	1.48937	0.0319149	0.0499675	0.882	3779	tags=56%, list=21%, signal=70%
KEGG_DILATED_CARDIOMYOPATHY	KEGG_DILATED_CARDIOMYOPATHY		89	0.461062	1.47151	0.00747198	0.0578451	0.917	3204	tags=36%, list=18%, signal=43%
KEGG_ASTHMA	KEGG_ASTHMA		22	0.586559	1.46927	0.0411765	0.0572883	0.92	2513	tags=32%, list=14%, signal=37%
KEGG_LEUKOCYTE_TRANSENDOTHELIAL_MIGRATION	KEGG_LEUKOCYTE_TRANSENDOTHELIAL_MIGRATION		113	0.444501	1.46221	0.00361011	0.0595743	0.933	3134	tags=41%, list=17%, signal=49%
KEGG_HEMATOPOIETIC_CELL_LINEAGE	KEGG_HEMATOPOIETIC_CELL_LINEAGE		76	0.466066	1.45221	0.0138714	0.0631912	0.946	4257	tags=54%, list=23%, signal=70%
KEGG_ALLOGRAFT_REJECTION	KEGG_ALLOGRAFT_REJECTION		25	0.553714	1.45022	0.042618	0.0627141	0.947	2513	tags=32%, list=14%, signal=37%
KEGG_GAP_JUNCTION	KEGG_GAP_JUNCTION		84	0.447632	1.44018	0.0152866	0.0670872	0.952	4669	tags=51%, list=26%, signal=69%
KEGG_NEUROTROPHIN_SIGNALING_PATHWAY	KEGG_NEUROTROPHIN_SIGNALING_PATHWAY		121	0.426162	1.4251	0.00359281	0.0761067	0.969	5914	tags=52%, list=32%, signal=77%
KEGG_WNT_SIGNALING_PATHWAY	KEGG_WNT_SIGNALING_PATHWAY		140	0.420478	1.42494	0.007034	0.0742059	0.969	5794	tags=51%, list=32%, signal=74%
KEGG_MELANOGENESIS	KEGG_MELANOGENESIS		96	0.438186	1.41908	0.0123305	0.0761305	0.975	4649	tags=42%, list=26%, signal=56%
KEGG_MAPK_SIGNALING_PATHWAY	KEGG_MAPK_SIGNALING_PATHWAY		260	0.397758	1.41906	0.00108225	0.0741784	0.975	5575	tags=51%, list=31%, signal=72%
KEGG_GLIOMA	KEGG_GLIOMA		60	0.459967	1.40258	0.0219072	0.0841038	0.989	3256	tags=35%, list=18%, signal=42%
KEGG_AXON_GUIDANCE	KEGG_AXON_GUIDANCE		123	0.416074	1.39571	0.00840336	0.0870839	0.991	3791	tags=39%, list=21%, signal=49%
KEGG_VIRAL_MYOCARDITIS	KEGG_VIRAL_MYOCARDITIS		56	0.462782	1.38463	0.036635	0.0938921	0.992	2584	tags=34%, list=14%, signal=39%
KEGG_CHRONIC_MYELOID_LEUKEMIA	KEGG_CHRONIC_MYELOID_LEUKEMIA		71	0.437967	1.35317	0.0419397	0.120232	0.998	4629	tags=42%, list=25%, signal=56%
KEGG_DORSO_VENTRAL_AXIS_FORMATION	KEGG_DORSO_VENTRAL_AXIS_FORMATION		22	0.531103	1.32577	0.111278	0.147174	0.999	1776	tags=36%, list=10%, signal=40%
KEGG_RENAL_CELL_CARCINOMA	KEGG_RENAL_CELL_CARCINOMA		65	0.430408	1.31732	0.0471939	0.153902	0.999	4617	tags=43%, list=25%, signal=58%
KEGG_INSULIN_SIGNALING_PATHWAY	KEGG_INSULIN_SIGNALING_PATHWAY		132	0.389479	1.31602	0.0331754	0.15198	0.999	4758	tags=41%, list=26%, signal=55%
KEGG_MTOR_SIGNALING_PATHWAY	KEGG_MTOR_SIGNALING_PATHWAY		50	0.443942	1.30953	0.0930233	0.156339	1	3856	tags=36%, list=21%, signal=46%
KEGG_ACUTE_MYELOID_LEUKEMIA	KEGG_ACUTE_MYELOID_LEUKEMIA		57	0.428247	1.29596	0.0816327	0.168903	1	4629	tags=42%, list=25%, signal=56%
KEGG_TYPE_I_DIABETES_MELLITUS	KEGG_TYPE_I_DIABETES_MELLITUS		31	0.46481	1.26997	0.125176	0.200152	1	3583	tags=35%, list=20%, signal=44%
KEGG_FC_EPSILON_RI_SIGNALING_PATHWAY	KEGG_FC_EPSILON_RI_SIGNALING_PATHWAY		76	0.399881	1.25074	0.095057	0.224522	1	3469	tags=34%, list=19%, signal=42%
KEGG_ARRHYTHMOGENIC_RIGHT_VENTRICULAR_CARDIOMYOPATHY_ARVC	KEGG_ARRHYTHMOGENIC_RIGHT_VENTRICULAR_CARDIOMYOPATHY_ARVC		74	0.397347	1.24813	0.108247	0.224084	1	3204	tags=35%, list=18%, signal=42%
KEGG_PANCREATIC_CANCER	KEGG_PANCREATIC_CANCER		68	0.394288	1.21568	0.128105	0.274891	1	3469	tags=31%, list=19%, signal=38%
KEGG_ENDOCYTOSIS	KEGG_ENDOCYTOSIS		161	0.350045	1.20555	0.0988506	0.287428	1	2929	tags=28%, list=16%, signal=33%
KEGG_SMALL_CELL_LUNG_CANCER	KEGG_SMALL_CELL_LUNG_CANCER		82	0.374609	1.18953	0.150131	0.310738	1	3128	tags=28%, list=17%, signal=34%
KEGG_CALCIUM_SIGNALING_PATHWAY	KEGG_CALCIUM_SIGNALING_PATHWAY		169	0.346324	1.18689	0.113122	0.310407	1	3157	tags=30%, list=17%, signal=35%
KEGG_COLORECTAL_CANCER	KEGG_COLORECTAL_CANCER		62	0.383813	1.15826	0.205462	0.362315	1	3469	tags=27%, list=19%, signal=34%
KEGG_ADHERENS_JUNCTION	KEGG_ADHERENS_JUNCTION		67	0.377324	1.15387	0.203105	0.365315	1	3535	tags=36%, list=19%, signal=44%
KEGG_UBIQUITIN_MEDIATED_PROTEOLYSIS	KEGG_UBIQUITIN_MEDIATED_PROTEOLYSIS		125	0.347914	1.15216	0.188153	0.362472	1	6277	tags=47%, list=34%, signal=72%
KEGG_PROSTATE_CANCER	KEGG_PROSTATE_CANCER		88	0.356014	1.13633	0.208385	0.389278	1	3256	tags=25%, list=18%, signal=30%
KEGG_VEGF_SIGNALING_PATHWAY	KEGG_VEGF_SIGNALING_PATHWAY		74	0.360203	1.13222	0.209512	0.391748	1	3672	tags=35%, list=20%, signal=44%
KEGG_APOPTOSIS	KEGG_APOPTOSIS		79	0.350439	1.10276	0.269231	0.451189	1	3740	tags=34%, list=21%, signal=43%
KEGG_PROGESTERONE_MEDIATED_OOCYTE_MATURATION	KEGG_PROGESTERONE_MEDIATED_OOCYTE_MATURATION		83	0.348557	1.09778	0.286935	0.455573	1	4634	tags=40%, list=25%, signal=53%
KEGG_INTESTINAL_IMMUNE_NETWORK_FOR_IGA_PRODUCTION	KEGG_INTESTINAL_IMMUNE_NETWORK_FOR_IGA_PRODUCTION		40	0.381467	1.07611	0.3249	0.499845	1	2230	tags=30%, list=12%, signal=34%
KEGG_TYPE_II_DIABETES_MELLITUS	KEGG_TYPE_II_DIABETES_MELLITUS		46	0.36408	1.06402	0.357625	0.52206	1	3535	tags=30%, list=19%, signal=38%
KEGG_ALDOSTERONE_REGULATED_SODIUM_REABSORPTION	KEGG_ALDOSTERONE_REGULATED_SODIUM_REABSORPTION		42	0.371896	1.06231	0.380054	0.518197	1	3610	tags=38%, list=20%, signal=47%
KEGG_ARACHIDONIC_ACID_METABOLISM	KEGG_ARACHIDONIC_ACID_METABOLISM		47	0.357724	1.04721	0.381471	0.548456	1	1413	tags=26%, list=8%, signal=28%
KEGG_VASCULAR_SMOOTH_MUSCLE_CONTRACTION	KEGG_VASCULAR_SMOOTH_MUSCLE_CONTRACTION		109	0.322657	1.0467	0.373786	0.541389	1	3439	tags=29%, list=19%, signal=36%
KEGG_ERBB_SIGNALING_PATHWAY	KEGG_ERBB_SIGNALING_PATHWAY		85	0.322942	1.03078	0.402148	0.572636	1	3542	tags=31%, list=19%, signal=38%
KEGG_SNARE_INTERACTIONS_IN_VESICULAR_TRANSPORT	KEGG_SNARE_INTERACTIONS_IN_VESICULAR_TRANSPORT		36	0.366032	1.02143	0.433616	0.587319	1	6184	tags=42%, list=34%, signal=63%
KEGG_ADIPOCYTOKINE_SIGNALING_PATHWAY	KEGG_ADIPOCYTOKINE_SIGNALING_PATHWAY		67	0.328902	1.02084	0.417437	0.58031	1	5117	tags=45%, list=28%, signal=62%
KEGG_PATHOGENIC_ESCHERICHIA_COLI_INFECTION	KEGG_PATHOGENIC_ESCHERICHIA_COLI_INFECTION		51	0.334669	0.998377	0.465969	0.628506	1	4510	tags=39%, list=25%, signal=52%
KEGG_NON_SMALL_CELL_LUNG_CANCER	KEGG_NON_SMALL_CELL_LUNG_CANCER		53	0.331193	0.981959	0.500668	0.660241	1	3519	tags=28%, list=19%, signal=35%
KEGG_T_CELL_RECEPTOR_SIGNALING_PATHWAY	KEGG_T_CELL_RECEPTOR_SIGNALING_PATHWAY		106	0.298302	0.980863	0.494572	0.654243	1	3669	tags=29%, list=20%, signal=36%
KEGG_PRIMARY_IMMUNODEFICIENCY	KEGG_PRIMARY_IMMUNODEFICIENCY		33	0.361702	0.97895	0.490985	0.650043	1	1978	tags=24%, list=11%, signal=27%
KEGG_TASTE_TRANSDUCTION	KEGG_TASTE_TRANSDUCTION		41	0.342146	0.97217	0.515065	0.6576	1	2097	tags=12%, list=12%, signal=14%
KEGG_ANTIGEN_PROCESSING_AND_PRESENTATION	KEGG_ANTIGEN_PROCESSING_AND_PRESENTATION		44	0.324765	0.927253	0.597333	0.755121	1	1974	tags=16%, list=11%, signal=18%
KEGG_NOD_LIKE_RECEPTOR_SIGNALING_PATHWAY	KEGG_NOD_LIKE_RECEPTOR_SIGNALING_PATHWAY		53	0.311316	0.927051	0.597315	0.745842	1	3160	tags=28%, list=17%, signal=34%
KEGG_LONG_TERM_POTENTIATION	KEGG_LONG_TERM_POTENTIATION		64	0.297179	0.910807	0.634271	0.774789	1	6524	tags=59%, list=36%, signal=92%
KEGG_LONG_TERM_DEPRESSION	KEGG_LONG_TERM_DEPRESSION		69	0.291259	0.910126	0.638853	0.766639	1	3289	tags=28%, list=18%, signal=33%
KEGG_OOCYTE_MEIOSIS	KEGG_OOCYTE_MEIOSIS		102	0.27476	0.899207	0.696934	0.782268	1	4669	tags=31%, list=26%, signal=42%
KEGG_PHOSPHATIDYLINOSITOL_SIGNALING_SYSTEM	KEGG_PHOSPHATIDYLINOSITOL_SIGNALING_SYSTEM		73	0.290545	0.895458	0.658131	0.780727	1	5185	tags=47%, list=28%, signal=65%
KEGG_VASOPRESSIN_REGULATED_WATER_REABSORPTION	KEGG_VASOPRESSIN_REGULATED_WATER_REABSORPTION		43	0.305274	0.888563	0.665734	0.78647	1	6017	tags=49%, list=33%, signal=73%
KEGG_GNRH_SIGNALING_PATHWAY	KEGG_GNRH_SIGNALING_PATHWAY		94	0.276429	0.886119	0.717791	0.782199	1	5012	tags=39%, list=28%, signal=54%
KEGG_INOSITOL_PHOSPHATE_METABOLISM	KEGG_INOSITOL_PHOSPHATE_METABOLISM		54	0.295313	0.880011	0.696053	0.786116	1	3704	tags=33%, list=20%, signal=42%
KEGG_OLFACTORY_TRANSDUCTION	KEGG_OLFACTORY_TRANSDUCTION		259	0.247458	0.877194	0.795874	0.782868	1	3937	tags=3%, list=22%, signal=4%
KEGG_PURINE_METABOLISM	KEGG_PURINE_METABOLISM		149	0.254823	0.863804	0.79021	0.800915	1	4634	tags=31%, list=25%, signal=41%
KEGG_AMINO_SUGAR_AND_NUCLEOTIDE_SUGAR_METABOLISM	KEGG_AMINO_SUGAR_AND_NUCLEOTIDE_SUGAR_METABOLISM		43	0.296955	0.852576	0.734312	0.81442	1	3238	tags=28%, list=18%, signal=34%
KEGG_EPITHELIAL_CELL_SIGNALING_IN_HELICOBACTER_PYLORI_INFECTION	KEGG_EPITHELIAL_CELL_SIGNALING_IN_HELICOBACTER_PYLORI_INFECTION		66	0.271636	0.822517	0.799482	0.861746	1	4629	tags=35%, list=25%, signal=47%
KEGG_ENDOMETRIAL_CANCER	KEGG_ENDOMETRIAL_CANCER		52	0.277151	0.815901	0.811398	0.864399	1	5885	tags=40%, list=32%, signal=60%
KEGG_P53_SIGNALING_PATHWAY	KEGG_P53_SIGNALING_PATHWAY		61	0.266919	0.807052	0.828229	0.86963	1	2612	tags=20%, list=14%, signal=23%
KEGG_N_GLYCAN_BIOSYNTHESIS	KEGG_N_GLYCAN_BIOSYNTHESIS		41	0.280033	0.796326	0.834464	0.878412	1	6013	tags=41%, list=33%, signal=62%
KEGG_VIBRIO_CHOLERAE_INFECTION	KEGG_VIBRIO_CHOLERAE_INFECTION		51	0.255389	0.761428	0.882993	0.918666	1	4623	tags=29%, list=25%, signal=39%
KEGG_REGULATION_OF_AUTOPHAGY	KEGG_REGULATION_OF_AUTOPHAGY		22	0.269798	0.672374	0.946299	0.990128	1	3574	tags=18%, list=20%, signal=23%
KEGG_RNA_POLYMERASE	KEGG_RNA_POLYMERASE		26	0.233971	0.613389	0.9838	1	1	7967	tags=50%, list=44%, signal=89%
KEGG_BASAL_TRANSCRIPTION_FACTORS	KEGG_BASAL_TRANSCRIPTION_FACTORS		33	0.132763	0.36519	1	1	1	8257	tags=42%, list=45%, signal=77%

## Sheet: Fig 1c
SET	cancer	infiltrates	rho	p	adj.p	KIAA1524	cancer	infiltrates	rho	p	adj.p	PPP2R1a	cancer	infiltrates	rho	p	adj.p
	ACC (n=79)	T cell CD8+ central memory_XCELL	-0.0470498	0.692641	0.82951		ACC (n=79)	T cell CD8+ central memory_XCELL	0.0975707	0.411522	0.616512		ACC (n=79)	T cell CD8+ central memory_XCELL	-0.271819	0.0200012	0.0784363
	ACC (n=79)	T cell CD8+ effector memory_XCELL	-0.027335	0.818432	0.894461		ACC (n=79)	T cell CD8+ effector memory_XCELL	0.0817505	0.491721	0.682946		ACC (n=79)	T cell CD8+ effector memory_XCELL	-0.127138	0.283777	0.493799
	ACC (n=79)	T cell CD8+ naive_XCELL	-0.0841616	0.478993	0.694193		ACC (n=79)	T cell CD8+ naive_XCELL	-0.108638	0.360246	0.560693		ACC (n=79)	T cell CD8+ naive_XCELL	-0.0096668	0.935307	0.961755
	ACC (n=79)	T cell CD8+_CIBERSORT	-0.134218	0.257595	0.455389		ACC (n=79)	T cell CD8+_CIBERSORT	-0.141107	0.233739	0.421151		ACC (n=79)	T cell CD8+_CIBERSORT	-0.459537	4.31847e-05	0.000575795
	ACC (n=79)	T cell CD8+_CIBERSORT-ABS	0.031239	0.793041	0.886462		ACC (n=79)	T cell CD8+_CIBERSORT-ABS	0.011539	0.922813	0.958296		ACC (n=79)	T cell CD8+_CIBERSORT-ABS	-0.411205	0.000301551	0.00294196
	ACC (n=79)	T cell CD8+_EPIC	-0.346202	0.00269743	0.0174028		ACC (n=79)	T cell CD8+_EPIC	-0.227399	0.053016	0.142325		ACC (n=79)	T cell CD8+_EPIC	-0.0232145	0.845434	0.91895
	ACC (n=79)	T cell CD8+_MCPCOUNTER	0.0686035	0.564134	0.750116		ACC (n=79)	T cell CD8+_MCPCOUNTER	0.0890818	0.453574	0.645713		ACC (n=79)	T cell CD8+_MCPCOUNTER	-0.519319	2.50582e-06	5.27541e-05
	ACC (n=79)	T cell CD8+_QUANTISEQ	0.00598247	0.959937	0.982033		ACC (n=79)	T cell CD8+_QUANTISEQ	-0.0312493	0.792974	0.888487		ACC (n=79)	T cell CD8+_QUANTISEQ	-0.248026	0.0343672	0.121654
	ACC (n=79)	T cell CD8+_TIMER	0.293007	0.0118789	0.0552505		ACC (n=79)	T cell CD8+_TIMER	0.263308	0.0244014	0.0793541		ACC (n=79)	T cell CD8+_TIMER	-0.193889	0.100252	0.267338
	ACC (n=79)	T cell CD8+_XCELL	-0.0760883	0.522298	0.712366		ACC (n=79)	T cell CD8+_XCELL	-0.0155481	0.896125	0.945778		ACC (n=79)	T cell CD8+_XCELL	-0.527366	1.63678e-06	4.36474e-05
	BLCA (n=408)	T cell CD8+ central memory_XCELL	0.0449215	0.390205	0.602633		BLCA (n=408)	T cell CD8+ central memory_XCELL	0.0956697	0.0667689	0.167079		BLCA (n=408)	T cell CD8+ central memory_XCELL	-0.0923766	0.0767525	0.222387
	BLCA (n=408)	T cell CD8+ effector memory_XCELL	0.055758	0.286055	0.484921		BLCA (n=408)	T cell CD8+ effector memory_XCELL	0.0930306	0.0746788	0.182555		BLCA (n=408)	T cell CD8+ effector memory_XCELL	-0.0294536	0.573287	0.770965
	BLCA (n=408)	T cell CD8+ naive_XCELL	-0.0811914	0.119996	0.289147		BLCA (n=408)	T cell CD8+ naive_XCELL	-0.0665322	0.202884	0.372263		BLCA (n=408)	T cell CD8+ naive_XCELL	0.00600759	0.90856	0.953869
	BLCA (n=408)	T cell CD8+_CIBERSORT	-0.00701106	0.893371	0.950395		BLCA (n=408)	T cell CD8+_CIBERSORT	0.0285493	0.585121	0.741033		BLCA (n=408)	T cell CD8+_CIBERSORT	-0.0122307	0.815112	0.903171
	BLCA (n=408)	T cell CD8+_CIBERSORT-ABS	0.0836269	0.109246	0.273115		BLCA (n=408)	T cell CD8+_CIBERSORT-ABS	0.125105	0.0163415	0.0605241		BLCA (n=408)	T cell CD8+_CIBERSORT-ABS	-0.00302261	0.953919	0.975876
	BLCA (n=408)	T cell CD8+_EPIC	0.0375816	0.4723	0.692014		BLCA (n=408)	T cell CD8+_EPIC	-0.108689	0.0371507	0.108469		BLCA (n=408)	T cell CD8+_EPIC	0.00250364	0.961824	0.978956
	BLCA (n=408)	T cell CD8+_MCPCOUNTER	0.0930148	0.0747283	0.221417		BLCA (n=408)	T cell CD8+_MCPCOUNTER	0.204863	7.53755e-05	0.00061531		BLCA (n=408)	T cell CD8+_MCPCOUNTER	0.0491876	0.346735	0.572197
	BLCA (n=408)	T cell CD8+_QUANTISEQ	0.126491	0.0151814	0.0657988		BLCA (n=408)	T cell CD8+_QUANTISEQ	0.220352	1.99679e-05	0.000194809		BLCA (n=408)	T cell CD8+_QUANTISEQ	-0.0244834	0.639681	0.794635
	BLCA (n=408)	T cell CD8+_TIMER	0.32889	9.89397e-11	2.82685e-09		BLCA (n=408)	T cell CD8+_TIMER	0.356198	1.89346e-12	1.26231e-10		BLCA (n=408)	T cell CD8+_TIMER	0.0108279	0.835998	0.916163
	BLCA (n=408)	T cell CD8+_XCELL	-0.163806	0.00161618	0.0113416		BLCA (n=408)	T cell CD8+_XCELL	-0.0732634	0.160754	0.310241		BLCA (n=408)	T cell CD8+_XCELL	-0.0715675	0.17069	0.370286
	BRCA (n=1100)	T cell CD8+ central memory_XCELL	0.124445	8.35997e-05	0.000955425		BRCA (n=1100)	T cell CD8+ central memory_XCELL	0.187669	2.48562e-09	7.64806e-08		BRCA (n=1100)	T cell CD8+ central memory_XCELL	-0.18665	3.03964e-09	2.02643e-07
	BRCA (n=1100)	T cell CD8+ effector memory_XCELL	-0.0434226	0.171331	0.362605		BRCA (n=1100)	T cell CD8+ effector memory_XCELL	-0.0319511	0.314254	0.523756		BRCA (n=1100)	T cell CD8+ effector memory_XCELL	-0.0637684	0.0444321	0.148257
	BRCA (n=1100)	T cell CD8+ naive_XCELL	0.121026	0.000130795	0.00130795		BRCA (n=1100)	T cell CD8+ naive_XCELL	0.0706228	0.0259768	0.0824661		BRCA (n=1100)	T cell CD8+ naive_XCELL	-0.0890862	0.00494271	0.0286534
	BRCA (n=1100)	T cell CD8+_CIBERSORT	-0.0449916	0.156361	0.344303		BRCA (n=1100)	T cell CD8+_CIBERSORT	-0.0783528	0.0134743	0.0523275		BRCA (n=1100)	T cell CD8+_CIBERSORT	-0.0164959	0.603441	0.775238
	BRCA (n=1100)	T cell CD8+_CIBERSORT-ABS	0.043041	0.175128	0.364851		BRCA (n=1100)	T cell CD8+_CIBERSORT-ABS	0.0750763	0.0179159	0.0651488		BRCA (n=1100)	T cell CD8+_CIBERSORT-ABS	-0.0649541	0.0406147	0.140051
	BRCA (n=1100)	T cell CD8+_EPIC	0.234768	6.50841e-14	4.33894e-12		BRCA (n=1100)	T cell CD8+_EPIC	0.16797	9.98772e-08	2.17324e-06		BRCA (n=1100)	T cell CD8+_EPIC	-0.0837124	0.00827644	0.0394116
	BRCA (n=1100)	T cell CD8+_MCPCOUNTER	0.0734128	0.0206265	0.0850578		BRCA (n=1100)	T cell CD8+_MCPCOUNTER	0.149609	2.1629e-06	2.54459e-05		BRCA (n=1100)	T cell CD8+_MCPCOUNTER	-0.113973	0.00031758	0.00302457
	BRCA (n=1100)	T cell CD8+_QUANTISEQ	0.106828	0.000742302	0.00571002		BRCA (n=1100)	T cell CD8+_QUANTISEQ	0.173221	3.88542e-08	9.14216e-07		BRCA (n=1100)	T cell CD8+_QUANTISEQ	-0.120454	0.000140811	0.00152228
	BRCA (n=1100)	T cell CD8+_TIMER	0.241143	1.28652e-14	1.02921e-12		BRCA (n=1100)	T cell CD8+_TIMER	0.0983251	0.00191187	0.0101899		BRCA (n=1100)	T cell CD8+_TIMER	0.0136036	0.66838	0.811981
	BRCA (n=1100)	T cell CD8+_XCELL	0.0893009	0.0048392	0.0280533		BRCA (n=1100)	T cell CD8+_XCELL	0.153886	1.09004e-06	1.4065e-05		BRCA (n=1100)	T cell CD8+_XCELL	-0.150121	1.99441e-06	4.43201e-05
	BRCA-Basal (n=191)	T cell CD8+ central memory_XCELL	0.103547	0.173926	0.364465		BRCA-Basal (n=191)	T cell CD8+ central memory_XCELL	0.154296	0.0420707	0.118946		BRCA-Basal (n=191)	T cell CD8+ central memory_XCELL	-0.186157	0.0139165	0.0590498
	BRCA-Basal (n=191)	T cell CD8+ effector memory_XCELL	-0.0517133	0.497973	0.703954		BRCA-Basal (n=191)	T cell CD8+ effector memory_XCELL	-0.0754595	0.322362	0.530141		BRCA-Basal (n=191)	T cell CD8+ effector memory_XCELL	-0.211692	0.00504516	0.0288295
	BRCA-Basal (n=191)	T cell CD8+ naive_XCELL	0.208938	0.00566049	0.0317862		BRCA-Basal (n=191)	T cell CD8+ naive_XCELL	0.100788	0.185742	0.346883		BRCA-Basal (n=191)	T cell CD8+ naive_XCELL	-0.0990875	0.193314	0.396542
	BRCA-Basal (n=191)	T cell CD8+_CIBERSORT	0.0882347	0.24696	0.442977		BRCA-Basal (n=191)	T cell CD8+_CIBERSORT	-0.016398	0.829954	0.904448		BRCA-Basal (n=191)	T cell CD8+_CIBERSORT	-0.0717094	0.347061	0.572197
	BRCA-Basal (n=191)	T cell CD8+_CIBERSORT-ABS	0.1298	0.08781	0.233635		BRCA-Basal (n=191)	T cell CD8+_CIBERSORT-ABS	0.110264	0.147498	0.293529		BRCA-Basal (n=191)	T cell CD8+_CIBERSORT-ABS	-0.0721423	0.34415	0.572197
	BRCA-Basal (n=191)	T cell CD8+_EPIC	0.282651	0.000157526	0.00150025		BRCA-Basal (n=191)	T cell CD8+_EPIC	0.210494	0.00530515	0.0249654		BRCA-Basal (n=191)	T cell CD8+_EPIC	-0.137367	0.0706814	0.209426
	BRCA-Basal (n=191)	T cell CD8+_MCPCOUNTER	0.139084	0.0672007	0.2087		BRCA-Basal (n=191)	T cell CD8+_MCPCOUNTER	0.118924	0.118061	0.253896		BRCA-Basal (n=191)	T cell CD8+_MCPCOUNTER	-0.223986	0.00296711	0.0194565
	BRCA-Basal (n=191)	T cell CD8+_QUANTISEQ	0.130687	0.085645	0.231473		BRCA-Basal (n=191)	T cell CD8+_QUANTISEQ	0.154181	0.0422257	0.118946		BRCA-Basal (n=191)	T cell CD8+_QUANTISEQ	-0.185555	0.0142332	0.0593049
	BRCA-Basal (n=191)	T cell CD8+_TIMER	0.201385	0.0077067	0.0395216		BRCA-Basal (n=191)	T cell CD8+_TIMER	0.0838419	0.271368	0.476085		BRCA-Basal (n=191)	T cell CD8+_TIMER	-0.0188347	0.805157	0.897111
	BRCA-Basal (n=191)	T cell CD8+_XCELL	0.0427623	0.575299	0.752025		BRCA-Basal (n=191)	T cell CD8+_XCELL	0.0153035	0.841149	0.911815		BRCA-Basal (n=191)	T cell CD8+_XCELL	-0.190256	0.0119177	0.0529676
	BRCA-Her2 (n=82)	T cell CD8+ central memory_XCELL	-0.0565973	0.636771	0.78812		BRCA-Her2 (n=82)	T cell CD8+ central memory_XCELL	-0.199633	0.0927119	0.210709		BRCA-Her2 (n=82)	T cell CD8+ central memory_XCELL	0.0607474	0.612221	0.782391
	BRCA-Her2 (n=82)	T cell CD8+ effector memory_XCELL	-0.0796313	0.506098	0.70783		BRCA-Her2 (n=82)	T cell CD8+ effector memory_XCELL	-0.280237	0.0171137	0.0628026		BRCA-Her2 (n=82)	T cell CD8+ effector memory_XCELL	-0.117318	0.326372	0.553172
	BRCA-Her2 (n=82)	T cell CD8+ naive_XCELL	-0.158089	0.184737	0.378744		BRCA-Her2 (n=82)	T cell CD8+ naive_XCELL	-0.200137	0.0918739	0.210709		BRCA-Her2 (n=82)	T cell CD8+ naive_XCELL	0.191858	0.106417	0.272709
	BRCA-Her2 (n=82)	T cell CD8+_CIBERSORT	-0.00341285	0.977301	0.992184		BRCA-Her2 (n=82)	T cell CD8+_CIBERSORT	-0.27178	0.0209199	0.0709149		BRCA-Her2 (n=82)	T cell CD8+_CIBERSORT	0.0867446	0.468736	0.677481
	BRCA-Her2 (n=82)	T cell CD8+_CIBERSORT-ABS	0.0293774	0.806483	0.886462		BRCA-Her2 (n=82)	T cell CD8+_CIBERSORT-ABS	-0.185447	0.118855	0.254171		BRCA-Her2 (n=82)	T cell CD8+_CIBERSORT-ABS	0.124105	0.298965	0.511472
	BRCA-Her2 (n=82)	T cell CD8+_EPIC	0.192167	0.105843	0.266272		BRCA-Her2 (n=82)	T cell CD8+_EPIC	0.0862704	0.471179	0.659074		BRCA-Her2 (n=82)	T cell CD8+_EPIC	0.06735	0.574034	0.770965
	BRCA-Her2 (n=82)	T cell CD8+_MCPCOUNTER	0.0316048	0.792128	0.886462		BRCA-Her2 (n=82)	T cell CD8+_MCPCOUNTER	-0.192378	0.105452	0.233044		BRCA-Her2 (n=82)	T cell CD8+_MCPCOUNTER	0.076451	0.523285	0.726784
	BRCA-Her2 (n=82)	T cell CD8+_QUANTISEQ	-0.00216338	0.98561	0.994357		BRCA-Her2 (n=82)	T cell CD8+_QUANTISEQ	-0.211261	0.0748476	0.182555		BRCA-Her2 (n=82)	T cell CD8+_QUANTISEQ	0.0664528	0.579157	0.774792
	BRCA-Her2 (n=82)	T cell CD8+_TIMER	0.0757429	0.527151	0.712366		BRCA-Her2 (n=82)	T cell CD8+_TIMER	0.00208303	0.986145	0.9911		BRCA-Her2 (n=82)	T cell CD8+_TIMER	-0.031671	0.791702	0.889553
	BRCA-Her2 (n=82)	T cell CD8+_XCELL	-0.103902	0.385087	0.599357		BRCA-Her2 (n=82)	T cell CD8+_XCELL	-0.260243	0.0272598	0.0838764		BRCA-Her2 (n=82)	T cell CD8+_XCELL	0.0409258	0.732854	0.85464
	BRCA-LumA (n=568)	T cell CD8+ central memory_XCELL	0.118727	0.00687978	0.0366922		BRCA-LumA (n=568)	T cell CD8+ central memory_XCELL	0.0973365	0.0268906	0.0838764		BRCA-LumA (n=568)	T cell CD8+ central memory_XCELL	-0.142041	0.00120243	0.00843813
	BRCA-LumA (n=568)	T cell CD8+ effector memory_XCELL	-0.0554233	0.208352	0.41105		BRCA-LumA (n=568)	T cell CD8+ effector memory_XCELL	-0.071339	0.105185	0.233044		BRCA-LumA (n=568)	T cell CD8+ effector memory_XCELL	0.00537886	0.902893	0.952922
	BRCA-LumA (n=568)	T cell CD8+ naive_XCELL	0.130024	0.00305779	0.0194145		BRCA-LumA (n=568)	T cell CD8+ naive_XCELL	0.0616902	0.161326	0.310241		BRCA-LumA (n=568)	T cell CD8+ naive_XCELL	-0.0873048	0.0472457	0.152406
	BRCA-LumA (n=568)	T cell CD8+_CIBERSORT	-0.117358	0.0075577	0.0392608		BRCA-LumA (n=568)	T cell CD8+_CIBERSORT	-0.14807	0.000732124	0.00457577		BRCA-LumA (n=568)	T cell CD8+_CIBERSORT	0.0228621	0.604013	0.775238
	BRCA-LumA (n=568)	T cell CD8+_CIBERSORT-ABS	-0.00320562	0.942035	0.96998		BRCA-LumA (n=568)	T cell CD8+_CIBERSORT-ABS	0.019189	0.663347	0.809402		BRCA-LumA (n=568)	T cell CD8+_CIBERSORT-ABS	-0.0319443	0.468596	0.677481
	BRCA-LumA (n=568)	T cell CD8+_EPIC	0.159758	0.000265137	0.00235677		BRCA-LumA (n=568)	T cell CD8+_EPIC	0.0987544	0.0247361	0.079794		BRCA-LumA (n=568)	T cell CD8+_EPIC	-0.0143214	0.745284	0.860729
	BRCA-LumA (n=568)	T cell CD8+_MCPCOUNTER	0.0354171	0.421625	0.641255		BRCA-LumA (n=568)	T cell CD8+_MCPCOUNTER	0.0820814	0.062186	0.160164		BRCA-LumA (n=568)	T cell CD8+_MCPCOUNTER	-0.0277891	0.5284	0.73135
	BRCA-LumA (n=568)	T cell CD8+_QUANTISEQ	0.0725117	0.0995739	0.255318		BRCA-LumA (n=568)	T cell CD8+_QUANTISEQ	0.116554	0.00798276	0.0348125		BRCA-LumA (n=568)	T cell CD8+_QUANTISEQ	-0.0648608	0.140815	0.333291
	BRCA-LumA (n=568)	T cell CD8+_TIMER	0.33385	6.31935e-15	6.31935e-13		BRCA-LumA (n=568)	T cell CD8+_TIMER	0.279312	1.01545e-10	4.51835e-09		BRCA-LumA (n=568)	T cell CD8+_TIMER	-0.0660267	0.133798	0.322404
	BRCA-LumA (n=568)	T cell CD8+_XCELL	0.0550611	0.211345	0.414402		BRCA-LumA (n=568)	T cell CD8+_XCELL	0.0890063	0.0430823	0.119743		BRCA-LumA (n=568)	T cell CD8+_XCELL	-0.0897115	0.0414498	0.141489
	BRCA-LumB (n=219)	T cell CD8+ central memory_XCELL	0.185195	0.0101209	0.0483515		BRCA-LumB (n=219)	T cell CD8+ central memory_XCELL	0.0791513	0.275139	0.480593		BRCA-LumB (n=219)	T cell CD8+ central memory_XCELL	-0.224997	0.00170326	0.0117466
	BRCA-LumB (n=219)	T cell CD8+ effector memory_XCELL	0.0778645	0.283044	0.483835		BRCA-LumB (n=219)	T cell CD8+ effector memory_XCELL	-0.0154008	0.832092	0.904448		BRCA-LumB (n=219)	T cell CD8+ effector memory_XCELL	0.102682	0.156408	0.353129
	BRCA-LumB (n=219)	T cell CD8+ naive_XCELL	0.0872335	0.22892	0.425898		BRCA-LumB (n=219)	T cell CD8+ naive_XCELL	-0.0811346	0.263252	0.465932		BRCA-LumB (n=219)	T cell CD8+ naive_XCELL	-0.159573	0.0270462	0.101107
	BRCA-LumB (n=219)	T cell CD8+_CIBERSORT	0.034721	0.632571	0.78812		BRCA-LumB (n=219)	T cell CD8+_CIBERSORT	-0.0423424	0.559796	0.717688		BRCA-LumB (n=219)	T cell CD8+_CIBERSORT	-0.0809541	0.264319	0.4699
	BRCA-LumB (n=219)	T cell CD8+_CIBERSORT-ABS	0.109298	0.131268	0.305275		BRCA-LumB (n=219)	T cell CD8+_CIBERSORT-ABS	-0.010094	0.889484	0.941253		BRCA-LumB (n=219)	T cell CD8+_CIBERSORT-ABS	-0.0935359	0.196898	0.399793
	BRCA-LumB (n=219)	T cell CD8+_EPIC	0.309807	1.22633e-05	0.000175189		BRCA-LumB (n=219)	T cell CD8+_EPIC	0.134716	0.062464	0.160164		BRCA-LumB (n=219)	T cell CD8+_EPIC	-0.157614	0.0290091	0.105488
	BRCA-LumB (n=219)	T cell CD8+_MCPCOUNTER	0.081346	0.262006	0.457652		BRCA-LumB (n=219)	T cell CD8+_MCPCOUNTER	0.0365119	0.615113	0.759399		BRCA-LumB (n=219)	T cell CD8+_MCPCOUNTER	-0.0868175	0.231156	0.440298
	BRCA-LumB (n=219)	T cell CD8+_QUANTISEQ	0.190969	0.00797007	0.0403548		BRCA-LumB (n=219)	T cell CD8+_QUANTISEQ	0.110669	0.126472	0.263483		BRCA-LumB (n=219)	T cell CD8+_QUANTISEQ	-0.086099	0.235055	0.443499
	BRCA-LumB (n=219)	T cell CD8+_TIMER	0.267252	0.000178703	0.00162457		BRCA-LumB (n=219)	T cell CD8+_TIMER	0.349188	6.90408e-07	1.02283e-05		BRCA-LumB (n=219)	T cell CD8+_TIMER	-0.0225792	0.755905	0.868711
	BRCA-LumB (n=219)	T cell CD8+_XCELL	0.136744	0.0585836	0.190516		BRCA-LumB (n=219)	T cell CD8+_XCELL	0.022752	0.754096	0.869275		BRCA-LumB (n=219)	T cell CD8+_XCELL	-0.0874589	0.227715	0.437914
	CESC (n=306)	T cell CD8+ central memory_XCELL	-0.0419681	0.486657	0.701903		CESC (n=306)	T cell CD8+ central memory_XCELL	-0.113075	0.0601812	0.157337		CESC (n=306)	T cell CD8+ central memory_XCELL	-0.0274815	0.648821	0.801014
	CESC (n=306)	T cell CD8+ effector memory_XCELL	-0.140544	0.0192747	0.0806162		CESC (n=306)	T cell CD8+ effector memory_XCELL	-0.250177	2.52985e-05	0.000235335		CESC (n=306)	T cell CD8+ effector memory_XCELL	-0.0899146	0.135506	0.324268
	CESC (n=306)	T cell CD8+ naive_XCELL	0.112571	0.0613406	0.194732		CESC (n=306)	T cell CD8+ naive_XCELL	-0.089373	0.137886	0.281401		CESC (n=306)	T cell CD8+ naive_XCELL	0.0217498	0.718552	0.840411
	CESC (n=306)	T cell CD8+_CIBERSORT	-0.0347466	0.564711	0.750116		CESC (n=306)	T cell CD8+_CIBERSORT	-0.15066	0.0120561	0.0487117		CESC (n=306)	T cell CD8+_CIBERSORT	-0.00705721	0.906919	0.953869
	CESC (n=306)	T cell CD8+_CIBERSORT-ABS	-0.000383576	0.994929	0.996904		CESC (n=306)	T cell CD8+_CIBERSORT-ABS	-0.0219713	0.715809	0.842128		CESC (n=306)	T cell CD8+_CIBERSORT-ABS	0.0227958	0.70563	0.832602
	CESC (n=306)	T cell CD8+_EPIC	0.114837	0.0562702	0.187567		CESC (n=306)	T cell CD8+_EPIC	0.10663	0.0764434	0.184928		CESC (n=306)	T cell CD8+_EPIC	0.0987552	0.100965	0.267457
	CESC (n=306)	T cell CD8+_MCPCOUNTER	0.0157598	0.793996	0.886462		CESC (n=306)	T cell CD8+_MCPCOUNTER	0.0327256	0.587581	0.741033		CESC (n=306)	T cell CD8+_MCPCOUNTER	0.117867	0.0500346	0.157086
	CESC (n=306)	T cell CD8+_QUANTISEQ	0.0382186	0.526447	0.712366		CESC (n=306)	T cell CD8+_QUANTISEQ	-0.00290646	0.961593	0.975231		CESC (n=306)	T cell CD8+_QUANTISEQ	0.0923074	0.125367	0.307647
	CESC (n=306)	T cell CD8+_TIMER	0.0937039	0.119728	0.289147		CESC (n=306)	T cell CD8+_TIMER	0.0466766	0.439072	0.640467		CESC (n=306)	T cell CD8+_TIMER	0.0343745	0.56889	0.770965
	CESC (n=306)	T cell CD8+_XCELL	-0.0344002	0.568601	0.750628		CESC (n=306)	T cell CD8+_XCELL	-0.0933618	0.121091	0.25453		CESC (n=306)	T cell CD8+_XCELL	-0.0338885	0.574369	0.770965
	CHOL (n=36)	T cell CD8+ central memory_XCELL	0.0796809	0.649107	0.794015		CHOL (n=36)	T cell CD8+ central memory_XCELL	-0.0724256	0.679271	0.819802		CHOL (n=36)	T cell CD8+ central memory_XCELL	-0.217682	0.20905	0.411921
	CHOL (n=36)	T cell CD8+ effector memory_XCELL	0.107574	0.538495	0.725246		CHOL (n=36)	T cell CD8+ effector memory_XCELL	0.25264	0.14313	0.286261		CHOL (n=36)	T cell CD8+ effector memory_XCELL	-0.22888	0.185991	0.385474
	CHOL (n=36)	T cell CD8+ naive_XCELL	-0.0424017	0.808896	0.886462		CHOL (n=36)	T cell CD8+ naive_XCELL	-0.171455	0.324712	0.530141		CHOL (n=36)	T cell CD8+ naive_XCELL	-0.271047	0.115269	0.288173
	CHOL (n=36)	T cell CD8+_CIBERSORT	-0.0790382	0.651758	0.794827		CHOL (n=36)	T cell CD8+_CIBERSORT	-0.0144501	0.934339	0.958296		CHOL (n=36)	T cell CD8+_CIBERSORT	-0.116517	0.505049	0.711337
	CHOL (n=36)	T cell CD8+_CIBERSORT-ABS	-0.00698411	0.968238	0.985484		CHOL (n=36)	T cell CD8+_CIBERSORT-ABS	-0.071172	0.684535	0.819802		CHOL (n=36)	T cell CD8+_CIBERSORT-ABS	-0.157883	0.365028	0.594452
	CHOL (n=36)	T cell CD8+_EPIC	0.37917	0.024681	0.0958484		CHOL (n=36)	T cell CD8+_EPIC	0.209475	0.227157	0.411143		CHOL (n=36)	T cell CD8+_EPIC	-0.118463	0.497914	0.706261
	CHOL (n=36)	T cell CD8+_MCPCOUNTER	0.165796	0.341172	0.548067		CHOL (n=36)	T cell CD8+_MCPCOUNTER	0.141015	0.419086	0.623177		CHOL (n=36)	T cell CD8+_MCPCOUNTER	-0.246205	0.153948	0.351571
	CHOL (n=36)	T cell CD8+_QUANTISEQ	0.233499	0.177024	0.365339		CHOL (n=36)	T cell CD8+_QUANTISEQ	0.152487	0.381849	0.582976		CHOL (n=36)	T cell CD8+_QUANTISEQ	-0.218614	0.207059	0.411921
	CHOL (n=36)	T cell CD8+_TIMER	0.320692	0.060342	0.193094		CHOL (n=36)	T cell CD8+_TIMER	0.26808	0.11946	0.254171		CHOL (n=36)	T cell CD8+_TIMER	-0.213641	0.217835	0.420938
	CHOL (n=36)	T cell CD8+_XCELL	0.201959	0.244647	0.440805		CHOL (n=36)	T cell CD8+_XCELL	0.00159741	0.992734	0.994895		CHOL (n=36)	T cell CD8+_XCELL	0.0169806	0.922872	0.961325
	COAD (n=458)	T cell CD8+ central memory_XCELL	0.0798904	0.186532	0.378744		COAD (n=458)	T cell CD8+ central memory_XCELL	0.146548	0.0150036	0.0566174		COAD (n=458)	T cell CD8+ central memory_XCELL	-0.0864561	0.152757	0.351571
	COAD (n=458)	T cell CD8+ effector memory_XCELL	-0.0587212	0.331955	0.537579		COAD (n=458)	T cell CD8+ effector memory_XCELL	-0.0201891	0.738902	0.856698		COAD (n=458)	T cell CD8+ effector memory_XCELL	0.0702136	0.24585	0.459532
	COAD (n=458)	T cell CD8+ naive_XCELL	0.107769	0.0743899	0.221417		COAD (n=458)	T cell CD8+ naive_XCELL	0.0540659	0.371777	0.571964		COAD (n=458)	T cell CD8+ naive_XCELL	-0.0414971	0.493147	0.704496
	COAD (n=458)	T cell CD8+_CIBERSORT	0.161732	0.0071984	0.0378863		COAD (n=458)	T cell CD8+_CIBERSORT	0.0671067	0.267421	0.471227		COAD (n=458)	T cell CD8+_CIBERSORT	-0.0182267	0.763488	0.868711
	COAD (n=458)	T cell CD8+_CIBERSORT-ABS	0.146127	0.0152982	0.0657988		COAD (n=458)	T cell CD8+_CIBERSORT-ABS	0.13278	0.0276915	0.0845542		COAD (n=458)	T cell CD8+_CIBERSORT-ABS	0.0164305	0.786202	0.885861
	COAD (n=458)	T cell CD8+_EPIC	0.104259	0.08439	0.230157		COAD (n=458)	T cell CD8+_EPIC	0.119804	0.0471638	0.129216		COAD (n=458)	T cell CD8+_EPIC	-0.000295451	0.996109	0.998956
	COAD (n=458)	T cell CD8+_MCPCOUNTER	0.0480484	0.427416	0.6476		COAD (n=458)	T cell CD8+_MCPCOUNTER	0.101729	0.0922466	0.210709		COAD (n=458)	T cell CD8+_MCPCOUNTER	-0.0106582	0.860337	0.927587
	COAD (n=458)	T cell CD8+_QUANTISEQ	0.0925339	0.125819	0.297797		COAD (n=458)	T cell CD8+_QUANTISEQ	0.11534	0.0560862	0.148573		COAD (n=458)	T cell CD8+_QUANTISEQ	-0.0186349	0.758353	0.868711
	COAD (n=458)	T cell CD8+_TIMER	0.0460189	0.447216	0.662542		COAD (n=458)	T cell CD8+_TIMER	0.0606588	0.316221	0.524848		COAD (n=458)	T cell CD8+_TIMER	0.0688389	0.25524	0.464073
	COAD (n=458)	T cell CD8+_XCELL	0.0642287	0.288528	0.484921		COAD (n=458)	T cell CD8+_XCELL	0.048956	0.418728	0.623177		COAD (n=458)	T cell CD8+_XCELL	-0.0287195	0.635367	0.791734
	DLBC (n=48)	T cell CD8+ central memory_XCELL	0.324271	0.0386028	0.136647		DLBC (n=48)	T cell CD8+ central memory_XCELL	0.258825	0.102256	0.228506		DLBC (n=48)	T cell CD8+ central memory_XCELL	-0.06571	0.683142	0.815692
	DLBC (n=48)	T cell CD8+ effector memory_XCELL	0.12342	0.442024	0.661006		DLBC (n=48)	T cell CD8+ effector memory_XCELL	0.144361	0.36785	0.568109		DLBC (n=48)	T cell CD8+ effector memory_XCELL	0.00473824	0.976544	0.986409
	DLBC (n=48)	T cell CD8+ naive_XCELL	0.108079	0.501191	0.703954		DLBC (n=48)	T cell CD8+ naive_XCELL	0.103886	0.518036	0.70055		DLBC (n=48)	T cell CD8+ naive_XCELL	-0.0942869	0.557628	0.763874
	DLBC (n=48)	T cell CD8+_CIBERSORT	0.229517	0.148872	0.332676		DLBC (n=48)	T cell CD8+_CIBERSORT	0.123877	0.440321	0.640467		DLBC (n=48)	T cell CD8+_CIBERSORT	0.0690029	0.668155	0.811981
	DLBC (n=48)	T cell CD8+_CIBERSORT-ABS	0.486763	0.00125	0.00892856		DLBC (n=48)	T cell CD8+_CIBERSORT-ABS	0.480931	0.00145792	0.00821364		DLBC (n=48)	T cell CD8+_CIBERSORT-ABS	0.0361097	0.82265	0.908808
	DLBC (n=48)	T cell CD8+_EPIC	0.25335	0.109985	0.273253		DLBC (n=48)	T cell CD8+_EPIC	0.217077	0.172785	0.327555		DLBC (n=48)	T cell CD8+_EPIC	0.124468	0.438127	0.666353
	DLBC (n=48)	T cell CD8+_MCPCOUNTER	0.266895	0.0916293	0.239554		DLBC (n=48)	T cell CD8+_MCPCOUNTER	0.245686	0.121538	0.25453		DLBC (n=48)	T cell CD8+_MCPCOUNTER	0.0667379	0.678451	0.813618
	DLBC (n=48)	T cell CD8+_QUANTISEQ	0.369048	0.0175736	0.0747814		DLBC (n=48)	T cell CD8+_QUANTISEQ	0.339793	0.0297363	0.0894324		DLBC (n=48)	T cell CD8+_QUANTISEQ	0.00516031	0.974456	0.986409
	DLBC (n=48)	T cell CD8+_TIMER	0.399885	0.0095862	0.0473392		DLBC (n=48)	T cell CD8+_TIMER	0.398617	0.00983888	0.0405727		DLBC (n=48)	T cell CD8+_TIMER	-0.134316	0.402452	0.631297
	DLBC (n=48)	T cell CD8+_XCELL	0.110701	0.490803	0.70366		DLBC (n=48)	T cell CD8+_XCELL	0.0384136	0.811533	0.895699		DLBC (n=48)	T cell CD8+_XCELL	0.0141973	0.929797	0.961755
	ESCA (n=185)	T cell CD8+ central memory_XCELL	-0.10293	0.169135	0.361785		ESCA (n=185)	T cell CD8+ central memory_XCELL	-0.0474899	0.526693	0.70055		ESCA (n=185)	T cell CD8+ central memory_XCELL	-0.135268	0.070219	0.209426
	ESCA (n=185)	T cell CD8+ effector memory_XCELL	0.0216624	0.772856	0.875758		ESCA (n=185)	T cell CD8+ effector memory_XCELL	-0.104258	0.163673	0.31325		ESCA (n=185)	T cell CD8+ effector memory_XCELL	-0.0484301	0.518532	0.722692
	ESCA (n=185)	T cell CD8+ naive_XCELL	-0.0878475	0.240934	0.436148		ESCA (n=185)	T cell CD8+ naive_XCELL	-0.107702	0.150123	0.295785		ESCA (n=185)	T cell CD8+ naive_XCELL	-0.301446	3.91874e-05	0.000540516
	ESCA (n=185)	T cell CD8+_CIBERSORT	-0.0780903	0.297419	0.493642		ESCA (n=185)	T cell CD8+_CIBERSORT	-0.165531	0.0263716	0.0830601		ESCA (n=185)	T cell CD8+_CIBERSORT	-0.0343329	0.647276	0.801014
	ESCA (n=185)	T cell CD8+_CIBERSORT-ABS	-0.0505784	0.50013	0.703954		ESCA (n=185)	T cell CD8+_CIBERSORT-ABS	-0.07018	0.349192	0.554272		ESCA (n=185)	T cell CD8+_CIBERSORT-ABS	-0.011613	0.877038	0.938009
	ESCA (n=185)	T cell CD8+_EPIC	-0.286326	9.75507e-05	0.00102685		ESCA (n=185)	T cell CD8+_EPIC	-0.29535	5.69531e-05	0.000474609		ESCA (n=185)	T cell CD8+_EPIC	0.0542913	0.469156	0.677481
	ESCA (n=185)	T cell CD8+_MCPCOUNTER	-0.0187943	0.802265	0.886462		ESCA (n=185)	T cell CD8+_MCPCOUNTER	-0.017625	0.814337	0.895699		ESCA (n=185)	T cell CD8+_MCPCOUNTER	0.000262936	0.997205	0.998956
	ESCA (n=185)	T cell CD8+_QUANTISEQ	0.0359125	0.632213	0.78812		ESCA (n=185)	T cell CD8+_QUANTISEQ	-0.0474126	0.527367	0.70055		ESCA (n=185)	T cell CD8+_QUANTISEQ	-0.00684539	0.927332	0.961755
	ESCA (n=185)	T cell CD8+_TIMER	0.0125279	0.867437	0.92774		ESCA (n=185)	T cell CD8+_TIMER	0.131504	0.0784635	0.186818		ESCA (n=185)	T cell CD8+_TIMER	-0.0607436	0.417922	0.64544
	ESCA (n=185)	T cell CD8+_XCELL	-0.155599	0.0370006	0.132145		ESCA (n=185)	T cell CD8+_XCELL	-0.101164	0.17661	0.331661		ESCA (n=185)	T cell CD8+_XCELL	-0.103515	0.166714	0.365098
	GBM (n=153)	T cell CD8+ central memory_XCELL	-0.0418137	0.627574	0.78812		GBM (n=153)	T cell CD8+ central memory_XCELL	0.0212823	0.805025	0.895699		GBM (n=153)	T cell CD8+ central memory_XCELL	-0.145333	0.0901697	0.24536
	GBM (n=153)	T cell CD8+ effector memory_XCELL	-0.0273888	0.750713	0.862888		GBM (n=153)	T cell CD8+ effector memory_XCELL	-0.0320446	0.710093	0.840347		GBM (n=153)	T cell CD8+ effector memory_XCELL	-0.0612853	0.476823	0.686076
	GBM (n=153)	T cell CD8+ naive_XCELL	-0.0710027	0.40966	0.625435		GBM (n=153)	T cell CD8+ naive_XCELL	0.0192138	0.823651	0.902631		GBM (n=153)	T cell CD8+ naive_XCELL	-0.138056	0.107658	0.272709
	GBM (n=153)	T cell CD8+_CIBERSORT	-0.105031	0.221909	0.422912		GBM (n=153)	T cell CD8+_CIBERSORT	-0.00752365	0.930468	0.958296		GBM (n=153)	T cell CD8+_CIBERSORT	-0.108927	0.205136	0.410272
	GBM (n=153)	T cell CD8+_CIBERSORT-ABS	-0.0325197	0.705991	0.840466		GBM (n=153)	T cell CD8+_CIBERSORT-ABS	0.0446795	0.60416	0.752847		GBM (n=153)	T cell CD8+_CIBERSORT-ABS	-0.119382	0.164681	0.365098
	GBM (n=153)	T cell CD8+_EPIC	0.0613576	0.476302	0.694193		GBM (n=153)	T cell CD8+_EPIC	0.0659748	0.443691	0.64259		GBM (n=153)	T cell CD8+_EPIC	-0.0888007	0.302118	0.514243
	GBM (n=153)	T cell CD8+_MCPCOUNTER	-0.10421	0.225563	0.4232		GBM (n=153)	T cell CD8+_MCPCOUNTER	-0.0848074	0.324464	0.530141		GBM (n=153)	T cell CD8+_MCPCOUNTER	-0.291626	0.000545032	0.00454193
	GBM (n=153)	T cell CD8+_QUANTISEQ	-0.0826412	0.33702	0.54358		GBM (n=153)	T cell CD8+_QUANTISEQ	0.0308099	0.720791	0.845503		GBM (n=153)	T cell CD8+_QUANTISEQ	-0.116828	0.173965	0.370286
	GBM (n=153)	T cell CD8+_TIMER	-0.00141583	0.986899	0.994357		GBM (n=153)	T cell CD8+_TIMER	0.157737	0.0656382	0.166173		GBM (n=153)	T cell CD8+_TIMER	-0.291085	0.000558751	0.00456123
	GBM (n=153)	T cell CD8+_XCELL	-0.0454904	0.597606	0.771105		GBM (n=153)	T cell CD8+_XCELL	-0.0794046	0.356347	0.560693		GBM (n=153)	T cell CD8+_XCELL	-0.193779	0.0232745	0.0886649
	HNSC (n=522)	T cell CD8+ central memory_XCELL	0.0293246	0.516379	0.712366		HNSC (n=522)	T cell CD8+ central memory_XCELL	0.0664881	0.140844	0.285977		HNSC (n=522)	T cell CD8+ central memory_XCELL	-0.0611203	0.175886	0.370286
	HNSC (n=522)	T cell CD8+ effector memory_XCELL	-0.0214327	0.635325	0.78812		HNSC (n=522)	T cell CD8+ effector memory_XCELL	-0.0701325	0.120287	0.25453		HNSC (n=522)	T cell CD8+ effector memory_XCELL	-0.0191915	0.671096	0.811981
	HNSC (n=522)	T cell CD8+ naive_XCELL	-0.0663728	0.141536	0.320903		HNSC (n=522)	T cell CD8+ naive_XCELL	-0.139946	0.00186094	0.0100591		HNSC (n=522)	T cell CD8+ naive_XCELL	-0.0637437	0.158025	0.353129
	HNSC (n=522)	T cell CD8+_CIBERSORT	0.0163069	0.718242	0.848475		HNSC (n=522)	T cell CD8+_CIBERSORT	-0.0414992	0.35833	0.560693		HNSC (n=522)	T cell CD8+_CIBERSORT	-0.0988476	0.0283549	0.104055
	HNSC (n=522)	T cell CD8+_CIBERSORT-ABS	0.102144	0.0234614	0.0922332		HNSC (n=522)	T cell CD8+_CIBERSORT-ABS	0.104161	0.0208426	0.0709149		HNSC (n=522)	T cell CD8+_CIBERSORT-ABS	-0.0248768	0.581994	0.775238
	HNSC (n=522)	T cell CD8+_EPIC	-0.0713068	0.114187	0.280214		HNSC (n=522)	T cell CD8+_EPIC	-0.0996633	0.0270689	0.0838764		HNSC (n=522)	T cell CD8+_EPIC	-0.204668	4.72265e-06	8.66164e-05
	HNSC (n=522)	T cell CD8+_MCPCOUNTER	0.122038	0.00672461	0.0363493		HNSC (n=522)	T cell CD8+_MCPCOUNTER	0.113527	0.0117389	0.0479137		HNSC (n=522)	T cell CD8+_MCPCOUNTER	0.0186799	0.679371	0.813618
	HNSC (n=522)	T cell CD8+_QUANTISEQ	0.105414	0.0193479	0.0806162		HNSC (n=522)	T cell CD8+_QUANTISEQ	0.104422	0.0205236	0.0709149		HNSC (n=522)	T cell CD8+_QUANTISEQ	0.0233949	0.604686	0.775238
	HNSC (n=522)	T cell CD8+_TIMER	-0.213267	1.81065e-06	3.44886e-05		HNSC (n=522)	T cell CD8+_TIMER	-0.286056	1.01663e-10	4.51835e-09		HNSC (n=522)	T cell CD8+_TIMER	-0.0642579	0.154691	0.351571
	HNSC (n=522)	T cell CD8+_XCELL	-0.124211	0.00580098	0.0317862		HNSC (n=522)	T cell CD8+_XCELL	-0.106445	0.0181875	0.0655405		HNSC (n=522)	T cell CD8+_XCELL	-0.0499954	0.268371	0.4729
	HNSC-HPV- (n=422)	T cell CD8+ central memory_XCELL	-0.00996376	0.842531	0.915795		HNSC-HPV- (n=422)	T cell CD8+ central memory_XCELL	-0.0486518	0.331764	0.539454		HNSC-HPV- (n=422)	T cell CD8+ central memory_XCELL	-0.0579012	0.247939	0.46
	HNSC-HPV- (n=422)	T cell CD8+ effector memory_XCELL	-0.0538629	0.282524	0.483835		HNSC-HPV- (n=422)	T cell CD8+ effector memory_XCELL	-0.124748	0.0125282	0.0493343		HNSC-HPV- (n=422)	T cell CD8+ effector memory_XCELL	0.00175952	0.972016	0.986409
	HNSC-HPV- (n=422)	T cell CD8+ naive_XCELL	-0.051991	0.299611	0.495225		HNSC-HPV- (n=422)	T cell CD8+ naive_XCELL	-0.139819	0.00508821	0.0242296		HNSC-HPV- (n=422)	T cell CD8+ naive_XCELL	-0.0672986	0.179181	0.37415
	HNSC-HPV- (n=422)	T cell CD8+_CIBERSORT	-0.033818	0.500035	0.703954		HNSC-HPV- (n=422)	T cell CD8+_CIBERSORT	-0.168414	0.000719788	0.00457577		HNSC-HPV- (n=422)	T cell CD8+_CIBERSORT	-0.122751	0.0140243	0.0590498
	HNSC-HPV- (n=422)	T cell CD8+_CIBERSORT-ABS	0.0681022	0.174032	0.364465		HNSC-HPV- (n=422)	T cell CD8+_CIBERSORT-ABS	-0.0184169	0.713458	0.841838		HNSC-HPV- (n=422)	T cell CD8+_CIBERSORT-ABS	-0.0244652	0.625659	0.789475
	HNSC-HPV- (n=422)	T cell CD8+_EPIC	-0.155132	0.00185955	0.0128245		HNSC-HPV- (n=422)	T cell CD8+_EPIC	-0.254962	2.35404e-07	3.9234e-06		HNSC-HPV- (n=422)	T cell CD8+_EPIC	-0.255677	2.17225e-07	7.89911e-06
	HNSC-HPV- (n=422)	T cell CD8+_MCPCOUNTER	0.113234	0.0235195	0.0922332		HNSC-HPV- (n=422)	T cell CD8+_MCPCOUNTER	-0.000320939	0.994895	0.994895		HNSC-HPV- (n=422)	T cell CD8+_MCPCOUNTER	0.0117943	0.814087	0.903171
	HNSC-HPV- (n=422)	T cell CD8+_QUANTISEQ	0.0819392	0.101754	0.259247		HNSC-HPV- (n=422)	T cell CD8+_QUANTISEQ	-0.0151453	0.762671	0.874121		HNSC-HPV- (n=422)	T cell CD8+_QUANTISEQ	0.00981092	0.844916	0.91895
	HNSC-HPV- (n=422)	T cell CD8+_TIMER	-0.195057	8.61122e-05	0.000956802		HNSC-HPV- (n=422)	T cell CD8+_TIMER	-0.257975	1.67533e-07	3.1911e-06		HNSC-HPV- (n=422)	T cell CD8+_TIMER	-0.0918611	0.066453	0.201373
	HNSC-HPV- (n=422)	T cell CD8+_XCELL	-0.177924	0.000348997	0.00290831		HNSC-HPV- (n=422)	T cell CD8+_XCELL	-0.213099	1.72264e-05	0.000176681		HNSC-HPV- (n=422)	T cell CD8+_XCELL	-0.0652124	0.193069	0.396542
	HNSC-HPV+ (n=98)	T cell CD8+ central memory_XCELL	0.0394788	0.71338	0.846742		HNSC-HPV+ (n=98)	T cell CD8+ central memory_XCELL	0.167337	0.117019	0.253014		HNSC-HPV+ (n=98)	T cell CD8+ central memory_XCELL	-0.0886759	0.408594	0.638428
	HNSC-HPV+ (n=98)	T cell CD8+ effector memory_XCELL	0.0703013	0.512689	0.712366		HNSC-HPV+ (n=98)	T cell CD8+ effector memory_XCELL	0.0105322	0.921965	0.958296		HNSC-HPV+ (n=98)	T cell CD8+ effector memory_XCELL	-0.111272	0.299211	0.511472
	HNSC-HPV+ (n=98)	T cell CD8+ naive_XCELL	-0.0943657	0.379063	0.594608		HNSC-HPV+ (n=98)	T cell CD8+ naive_XCELL	-0.208716	0.0496618	0.134221		HNSC-HPV+ (n=98)	T cell CD8+ naive_XCELL	-0.0347538	0.746446	0.860729
	HNSC-HPV+ (n=98)	T cell CD8+_CIBERSORT	0.0503351	0.639466	0.78812		HNSC-HPV+ (n=98)	T cell CD8+_CIBERSORT	0.0754885	0.481997	0.671773		HNSC-HPV+ (n=98)	T cell CD8+_CIBERSORT	-0.0211563	0.843993	0.91895
	HNSC-HPV+ (n=98)	T cell CD8+_CIBERSORT-ABS	0.100956	0.346518	0.550801		HNSC-HPV+ (n=98)	T cell CD8+_CIBERSORT-ABS	0.211355	0.0467841	0.12906		HNSC-HPV+ (n=98)	T cell CD8+_CIBERSORT-ABS	-0.0557336	0.603928	0.775238
	HNSC-HPV+ (n=98)	T cell CD8+_EPIC	0.114005	0.287422	0.484921		HNSC-HPV+ (n=98)	T cell CD8+_EPIC	0.247451	0.0193908	0.0692529		HNSC-HPV+ (n=98)	T cell CD8+_EPIC	0.0564902	0.599018	0.775238
	HNSC-HPV+ (n=98)	T cell CD8+_MCPCOUNTER	0.00188405	0.98602	0.994357		HNSC-HPV+ (n=98)	T cell CD8+_MCPCOUNTER	0.14505	0.175024	0.330235		HNSC-HPV+ (n=98)	T cell CD8+_MCPCOUNTER	0.0577814	0.590679	0.775238
	HNSC-HPV+ (n=98)	T cell CD8+_QUANTISEQ	0.0580306	0.589076	0.762558		HNSC-HPV+ (n=98)	T cell CD8+_QUANTISEQ	0.219342	0.0389005	0.112755		HNSC-HPV+ (n=98)	T cell CD8+_QUANTISEQ	0.0607331	0.571817	0.770965
	HNSC-HPV+ (n=98)	T cell CD8+_TIMER	-0.115611	0.280642	0.483835		HNSC-HPV+ (n=98)	T cell CD8+_TIMER	-0.153871	0.149956	0.295785		HNSC-HPV+ (n=98)	T cell CD8+_TIMER	0.0520325	0.628199	0.790188
	HNSC-HPV+ (n=98)	T cell CD8+_XCELL	-0.0129496	0.904131	0.952823		HNSC-HPV+ (n=98)	T cell CD8+_XCELL	0.0317156	0.767957	0.875164		HNSC-HPV+ (n=98)	T cell CD8+_XCELL	0.00780695	0.942116	0.966273
	KICH (n=66)	T cell CD8+ central memory_XCELL	0.0128281	0.919217	0.958186		KICH (n=66)	T cell CD8+ central memory_XCELL	0.0238628	0.850342	0.9175		KICH (n=66)	T cell CD8+ central memory_XCELL	0.037852	0.764666	0.868711
	KICH (n=66)	T cell CD8+ effector memory_XCELL	-0.0708921	0.574684	0.752025		KICH (n=66)	T cell CD8+ effector memory_XCELL	-0.0425502	0.736459	0.856698		KICH (n=66)	T cell CD8+ effector memory_XCELL	-0.10583	0.40145	0.631297
	KICH (n=66)	T cell CD8+ naive_XCELL	-0.137598	0.27438	0.477182		KICH (n=66)	T cell CD8+ naive_XCELL	-0.0920587	0.465787	0.659074		KICH (n=66)	T cell CD8+ naive_XCELL	-0.0938433	0.457148	0.67367
	KICH (n=66)	T cell CD8+_CIBERSORT	0.00049085	0.996904	0.996904		KICH (n=66)	T cell CD8+_CIBERSORT	-0.204924	0.101521	0.228138		KICH (n=66)	T cell CD8+_CIBERSORT	-0.0620899	0.623182	0.788838
	KICH (n=66)	T cell CD8+_CIBERSORT-ABS	0.156591	0.21288	0.415375		KICH (n=66)	T cell CD8+_CIBERSORT-ABS	-0.0527626	0.676369	0.819802		KICH (n=66)	T cell CD8+_CIBERSORT-ABS	0.0490446	0.698037	0.82853
	KICH (n=66)	T cell CD8+_EPIC	0.36922	0.00247226	0.0164818		KICH (n=66)	T cell CD8+_EPIC	0.41693	0.000550411	0.0037316		KICH (n=66)	T cell CD8+_EPIC	0.170208	0.175243	0.370286
	KICH (n=66)	T cell CD8+_MCPCOUNTER	0.0826056	0.512993	0.712366		KICH (n=66)	T cell CD8+_MCPCOUNTER	0.0767091	0.543622	0.706003		KICH (n=66)	T cell CD8+_MCPCOUNTER	0.085939	0.496074	0.706156
	KICH (n=66)	T cell CD8+_QUANTISEQ	0.20688	0.0982289	0.254033		KICH (n=66)	T cell CD8+_QUANTISEQ	-0.0147463	0.907186	0.952427		KICH (n=66)	T cell CD8+_QUANTISEQ	-0.178703	0.154363	0.351571
	KICH (n=66)	T cell CD8+_TIMER	0.537562	3.88484e-06	6.75625e-05		KICH (n=66)	T cell CD8+_TIMER	0.286838	0.0205252	0.0709149		KICH (n=66)	T cell CD8+_TIMER	0.298302	0.0157978	0.0644806
	KICH (n=66)	T cell CD8+_XCELL	0.220152	0.0780406	0.228823		KICH (n=66)	T cell CD8+_XCELL	0.120637	0.338449	0.546248		KICH (n=66)	T cell CD8+_XCELL	-0.032916	0.794633	0.890346
	KIRC (n=533)	T cell CD8+ central memory_XCELL	-0.0550127	0.238455	0.435533		KIRC (n=533)	T cell CD8+ central memory_XCELL	0.159763	0.000575131	0.00383421		KIRC (n=533)	T cell CD8+ central memory_XCELL	-0.245192	9.72397e-08	4.86198e-06
	KIRC (n=533)	T cell CD8+ effector memory_XCELL	-0.182706	7.96452e-05	0.000955425		KIRC (n=533)	T cell CD8+ effector memory_XCELL	0.066892	0.15159	0.295785		KIRC (n=533)	T cell CD8+ effector memory_XCELL	-0.282193	6.90335e-10	6.64416e-08
	KIRC (n=533)	T cell CD8+ naive_XCELL	0.0852904	0.0673057	0.2087		KIRC (n=533)	T cell CD8+ naive_XCELL	0.107641	0.0207995	0.0709149		KIRC (n=533)	T cell CD8+ naive_XCELL	-0.177582	0.000126587	0.00144671
	KIRC (n=533)	T cell CD8+_CIBERSORT	-0.0990295	0.0335276	0.123037		KIRC (n=533)	T cell CD8+_CIBERSORT	0.0481262	0.302492	0.50839		KIRC (n=533)	T cell CD8+_CIBERSORT	-0.0750146	0.10772	0.272709
	KIRC (n=533)	T cell CD8+_CIBERSORT-ABS	0.0194564	0.676934	0.818047		KIRC (n=533)	T cell CD8+_CIBERSORT-ABS	0.227499	7.96482e-07	1.13783e-05		KIRC (n=533)	T cell CD8+_CIBERSORT-ABS	-0.0705362	0.130471	0.316292
	KIRC (n=533)	T cell CD8+_EPIC	0.307048	1.60423e-11	4.93609e-10		KIRC (n=533)	T cell CD8+_EPIC	0.433494	1.52445e-22	6.09779e-20		KIRC (n=533)	T cell CD8+_EPIC	-0.113453	0.0148012	0.061036
	KIRC (n=533)	T cell CD8+_MCPCOUNTER	0.00305219	0.947891	0.972196		KIRC (n=533)	T cell CD8+_MCPCOUNTER	0.225122	1.04333e-06	1.3911e-05		KIRC (n=533)	T cell CD8+_MCPCOUNTER	-0.127057	0.00630073	0.0327311
	KIRC (n=533)	T cell CD8+_QUANTISEQ	-0.0648964	0.164205	0.353917		KIRC (n=533)	T cell CD8+_QUANTISEQ	0.156886	0.000724096	0.00457577		KIRC (n=533)	T cell CD8+_QUANTISEQ	-0.238749	2.13195e-07	7.89911e-06
	KIRC (n=533)	T cell CD8+_TIMER	0.215585	2.99327e-06	5.4423e-05		KIRC (n=533)	T cell CD8+_TIMER	0.163466	0.000425129	0.00293193		KIRC (n=533)	T cell CD8+_TIMER	0.0138693	0.766473	0.868711
	KIRC (n=533)	T cell CD8+_XCELL	-0.0702394	0.1321	0.305435		KIRC (n=533)	T cell CD8+_XCELL	0.167264	0.000309748	0.00217367		KIRC (n=533)	T cell CD8+_XCELL	-0.280906	8.3052e-10	6.64416e-08
	KIRP (n=290)	T cell CD8+ central memory_XCELL	-0.1325	0.033393	0.123037		KIRP (n=290)	T cell CD8+ central memory_XCELL	-0.0294884	0.637315	0.781982		KIRP (n=290)	T cell CD8+ central memory_XCELL	-0.20565	0.000891291	0.00672673
	KIRP (n=290)	T cell CD8+ effector memory_XCELL	-0.077113	0.217038	0.420891		KIRP (n=290)	T cell CD8+ effector memory_XCELL	0.0255779	0.682603	0.819802		KIRP (n=290)	T cell CD8+ effector memory_XCELL	-0.108017	0.0833343	0.232662
	KIRP (n=290)	T cell CD8+ naive_XCELL	-0.142549	0.0220063	0.0889145		KIRP (n=290)	T cell CD8+ naive_XCELL	-0.170568	0.006022	0.0280093		KIRP (n=290)	T cell CD8+ naive_XCELL	-0.163539	0.0084932	0.039968
	KIRP (n=290)	T cell CD8+_CIBERSORT	-0.160402	0.00986124	0.0481036		KIRP (n=290)	T cell CD8+_CIBERSORT	-0.0939836	0.132169	0.271115		KIRP (n=290)	T cell CD8+_CIBERSORT	-0.0202062	0.746683	0.860729
	KIRP (n=290)	T cell CD8+_CIBERSORT-ABS	-0.0292317	0.640249	0.78812		KIRP (n=290)	T cell CD8+_CIBERSORT-ABS	0.0331383	0.596222	0.747614		KIRP (n=290)	T cell CD8+_CIBERSORT-ABS	-0.0269912	0.666093	0.811981
	KIRP (n=290)	T cell CD8+_EPIC	0.43751	1.73174e-13	8.24642e-12		KIRP (n=290)	T cell CD8+_EPIC	0.43342	3.06694e-13	2.45356e-11		KIRP (n=290)	T cell CD8+_EPIC	0.259483	2.44111e-05	0.000375556
	KIRP (n=290)	T cell CD8+_MCPCOUNTER	-0.112701	0.0707279	0.212715		KIRP (n=290)	T cell CD8+_MCPCOUNTER	-0.0349197	0.576612	0.736885		KIRP (n=290)	T cell CD8+_MCPCOUNTER	-0.102669	0.0998778	0.267338
	KIRP (n=290)	T cell CD8+_QUANTISEQ	-0.113153	0.0695996	0.211125		KIRP (n=290)	T cell CD8+_QUANTISEQ	0.0338025	0.588875	0.741033		KIRP (n=290)	T cell CD8+_QUANTISEQ	-0.123726	0.0471086	0.152406
	KIRP (n=290)	T cell CD8+_TIMER	0.108445	0.0821128	0.229686		KIRP (n=290)	T cell CD8+_TIMER	0.1846	0.0029171	0.0145855		KIRP (n=290)	T cell CD8+_TIMER	-0.0414453	0.507483	0.712003
	KIRP (n=290)	T cell CD8+_XCELL	-0.106363	0.0881972	0.233635		KIRP (n=290)	T cell CD8+_XCELL	0.0403258	0.519027	0.70055		KIRP (n=290)	T cell CD8+_XCELL	-0.204673	0.000944207	0.00699413
	LGG (n=516)	T cell CD8+ central memory_XCELL	-0.0756722	0.0984378	0.254033		LGG (n=516)	T cell CD8+ central memory_XCELL	-0.0796865	0.0817873	0.192253		LGG (n=516)	T cell CD8+ central memory_XCELL	-0.0795777	0.0822063	0.232254
	LGG (n=516)	T cell CD8+ effector memory_XCELL	-0.064523	0.158996	0.347533		LGG (n=516)	T cell CD8+ effector memory_XCELL	-0.0497618	0.277578	0.480654		LGG (n=516)	T cell CD8+ effector memory_XCELL	-0.072849	0.111687	0.280973
	LGG (n=516)	T cell CD8+ naive_XCELL	0.0157609	0.73107	0.855769		LGG (n=516)	T cell CD8+ naive_XCELL	-0.0474214	0.300832	0.507733		LGG (n=516)	T cell CD8+ naive_XCELL	0.052169	0.254966	0.464073
	LGG (n=516)	T cell CD8+_CIBERSORT	-0.0350517	0.444527	0.661006		LGG (n=516)	T cell CD8+_CIBERSORT	0.0291516	0.524897	0.70055		LGG (n=516)	T cell CD8+_CIBERSORT	-0.0445321	0.331275	0.556765
	LGG (n=516)	T cell CD8+_CIBERSORT-ABS	-0.000350961	0.993894	0.996904		LGG (n=516)	T cell CD8+_CIBERSORT-ABS	0.0900069	0.0492201	0.133932		LGG (n=516)	T cell CD8+_CIBERSORT-ABS	-0.0659811	0.149768	0.350334
	LGG (n=516)	T cell CD8+_EPIC	0.0237192	0.604951	0.775578		LGG (n=516)	T cell CD8+_EPIC	0.302794	1.36009e-11	7.77197e-10		LGG (n=516)	T cell CD8+_EPIC	0.162469	0.000361771	0.00336531
	LGG (n=516)	T cell CD8+_MCPCOUNTER	-0.035889	0.433717	0.654668		LGG (n=516)	T cell CD8+_MCPCOUNTER	0.0488692	0.286298	0.491499		LGG (n=516)	T cell CD8+_MCPCOUNTER	-0.215711	1.93655e-06	4.43201e-05
	LGG (n=516)	T cell CD8+_QUANTISEQ	-0.0636729	0.164571	0.353917		LGG (n=516)	T cell CD8+_QUANTISEQ	0.0289164	0.528249	0.70055		LGG (n=516)	T cell CD8+_QUANTISEQ	-0.126796	0.00550123	0.0305624
	LGG (n=516)	T cell CD8+_TIMER	0.0124184	0.786541	0.886462		LGG (n=516)	T cell CD8+_TIMER	0.0107247	0.815086	0.895699		LGG (n=516)	T cell CD8+_TIMER	0.149642	0.00103223	0.00737309
	LGG (n=516)	T cell CD8+_XCELL	-0.0547855	0.231873	0.427416		LGG (n=516)	T cell CD8+_XCELL	-0.0145833	0.750471	0.867596		LGG (n=516)	T cell CD8+_XCELL	-0.0306815	0.503369	0.711337
	LIHC (n=371)	T cell CD8+ central memory_XCELL	0.030051	0.578024	0.753126		LIHC (n=371)	T cell CD8+ central memory_XCELL	-0.0142579	0.791871	0.888487		LIHC (n=371)	T cell CD8+ central memory_XCELL	-0.0736394	0.172354	0.370286
	LIHC (n=371)	T cell CD8+ effector memory_XCELL	0.0508805	0.346068	0.550801		LIHC (n=371)	T cell CD8+ effector memory_XCELL	0.061659	0.253372	0.45044		LIHC (n=371)	T cell CD8+ effector memory_XCELL	0.033176	0.539117	0.74361
	LIHC (n=371)	T cell CD8+ naive_XCELL	-0.0826207	0.125606	0.297797		LIHC (n=371)	T cell CD8+ naive_XCELL	-0.175101	0.00109145	0.00623687		LIHC (n=371)	T cell CD8+ naive_XCELL	-0.144528	0.00716925	0.034972
	LIHC (n=371)	T cell CD8+_CIBERSORT	-0.0293283	0.587207	0.762558		LIHC (n=371)	T cell CD8+_CIBERSORT	-0.0411079	0.4466	0.64259		LIHC (n=371)	T cell CD8+_CIBERSORT	0.0153738	0.776	0.876836
	LIHC (n=371)	T cell CD8+_CIBERSORT-ABS	0.239992	6.5591e-06	0.000100909		LIHC (n=371)	T cell CD8+_CIBERSORT-ABS	0.235718	9.64934e-06	0.000101572		LIHC (n=371)	T cell CD8+_CIBERSORT-ABS	0.179639	0.000802777	0.00629629
	LIHC (n=371)	T cell CD8+_EPIC	0.0185262	0.731682	0.855769		LIHC (n=371)	T cell CD8+_EPIC	-0.0291782	0.589121	0.741033		LIHC (n=371)	T cell CD8+_EPIC	-0.0119654	0.824743	0.908808
	LIHC (n=371)	T cell CD8+_MCPCOUNTER	0.270585	3.34016e-07	7.03191e-06		LIHC (n=371)	T cell CD8+_MCPCOUNTER	0.251273	2.28647e-06	2.61311e-05		LIHC (n=371)	T cell CD8+_MCPCOUNTER	0.219926	3.77746e-05	0.000539638
	LIHC (n=371)	T cell CD8+_QUANTISEQ	0.362436	3.78264e-12	1.26088e-10		LIHC (n=371)	T cell CD8+_QUANTISEQ	0.379729	2.8164e-13	2.45356e-11		LIHC (n=371)	T cell CD8+_QUANTISEQ	0.294279	2.54794e-08	1.45597e-06
	LIHC (n=371)	T cell CD8+_TIMER	0.181937	0.000685181	0.00537397		LIHC (n=371)	T cell CD8+_TIMER	0.176386	0.00100124	0.00580431		LIHC (n=371)	T cell CD8+_TIMER	0.00463297	0.931672	0.961755
	LIHC (n=371)	T cell CD8+_XCELL	0.0665164	0.217811	0.420891		LIHC (n=371)	T cell CD8+_XCELL	0.0341659	0.527071	0.70055		LIHC (n=371)	T cell CD8+_XCELL	0.0243393	0.652344	0.802885
	LUAD (n=515)	T cell CD8+ central memory_XCELL	0.0510085	0.258293	0.455389		LUAD (n=515)	T cell CD8+ central memory_XCELL	0.103846	0.0211023	0.0709319		LUAD (n=515)	T cell CD8+ central memory_XCELL	-0.21636	1.23872e-06	3.81144e-05
	LUAD (n=515)	T cell CD8+ effector memory_XCELL	0.0662283	0.142	0.320903		LUAD (n=515)	T cell CD8+ effector memory_XCELL	0.128327	0.00431866	0.0210666		LUAD (n=515)	T cell CD8+ effector memory_XCELL	-0.0517892	0.251068	0.460676
	LUAD (n=515)	T cell CD8+ naive_XCELL	0.0924435	0.0401926	0.1398		LUAD (n=515)	T cell CD8+ naive_XCELL	0.186523	3.07832e-05	0.000273628		LUAD (n=515)	T cell CD8+ naive_XCELL	-0.0943124	0.0363109	0.127407
	LUAD (n=515)	T cell CD8+_CIBERSORT	0.189205	2.35119e-05	0.000313492		LUAD (n=515)	T cell CD8+_CIBERSORT	0.198973	8.53526e-06	9.48363e-05		LUAD (n=515)	T cell CD8+_CIBERSORT	0.0216225	0.631985	0.791734
	LUAD (n=515)	T cell CD8+_CIBERSORT-ABS	0.202895	5.60205e-06	9.33674e-05		LUAD (n=515)	T cell CD8+_CIBERSORT-ABS	0.212641	1.89789e-06	2.30047e-05		LUAD (n=515)	T cell CD8+_CIBERSORT-ABS	-0.000107135	0.998107	0.998956
	LUAD (n=515)	T cell CD8+_EPIC	-0.0708948	0.115927	0.282748		LUAD (n=515)	T cell CD8+_EPIC	-0.198485	8.98951e-06	9.71838e-05		LUAD (n=515)	T cell CD8+_EPIC	-0.0240245	0.59462	0.775238
	LUAD (n=515)	T cell CD8+_MCPCOUNTER	0.12413	0.00578327	0.0317862		LUAD (n=515)	T cell CD8+_MCPCOUNTER	0.260622	4.25762e-09	1.21646e-07		LUAD (n=515)	T cell CD8+_MCPCOUNTER	-0.0542255	0.22943	0.4391
	LUAD (n=515)	T cell CD8+_QUANTISEQ	0.175567	8.89854e-05	0.000962005		LUAD (n=515)	T cell CD8+_QUANTISEQ	0.247066	2.72512e-08	7.26698e-07		LUAD (n=515)	T cell CD8+_QUANTISEQ	-0.089212	0.0477318	0.152742
	LUAD (n=515)	T cell CD8+_TIMER	0.27159	8.75678e-10	2.1892e-08		LUAD (n=515)	T cell CD8+_TIMER	0.266387	1.87078e-09	6.80282e-08		LUAD (n=515)	T cell CD8+_TIMER	-0.0337377	0.454816	0.67367
	LUAD (n=515)	T cell CD8+_XCELL	0.00572995	0.899017	0.952823		LUAD (n=515)	T cell CD8+_XCELL	-0.00508026	0.910416	0.952661		LUAD (n=515)	T cell CD8+_XCELL	-0.179705	6.00355e-05	0.000774652
	LUSC (n=501)	T cell CD8+ central memory_XCELL	-0.0545777	0.234143	0.42962		LUSC (n=501)	T cell CD8+ central memory_XCELL	0.0367837	0.422824	0.626406		LUSC (n=501)	T cell CD8+ central memory_XCELL	-0.195097	1.77779e-05	0.000284446
	LUSC (n=501)	T cell CD8+ effector memory_XCELL	0.0783581	0.0873574	0.233635		LUSC (n=501)	T cell CD8+ effector memory_XCELL	0.0968273	0.0345015	0.101475		LUSC (n=501)	T cell CD8+ effector memory_XCELL	-0.161001	0.000415321	0.00377565
	LUSC (n=501)	T cell CD8+ naive_XCELL	-0.0618906	0.17719	0.365339		LUSC (n=501)	T cell CD8+ naive_XCELL	0.0729801	0.111418	0.243538		LUSC (n=501)	T cell CD8+ naive_XCELL	-0.124004	0.00669472	0.0338973
	LUSC (n=501)	T cell CD8+_CIBERSORT	0.0884571	0.0535264	0.181521		LUSC (n=501)	T cell CD8+_CIBERSORT	0.106119	0.020442	0.0709149		LUSC (n=501)	T cell CD8+_CIBERSORT	-0.116288	0.0110301	0.0501369
	LUSC (n=501)	T cell CD8+_CIBERSORT-ABS	0.0599199	0.191413	0.38475		LUSC (n=501)	T cell CD8+_CIBERSORT-ABS	0.141288	0.00198	0.0102857		LUSC (n=501)	T cell CD8+_CIBERSORT-ABS	-0.0792618	0.0837584	0.232662
	LUSC (n=501)	T cell CD8+_EPIC	0.072747	0.112569	0.277948		LUSC (n=501)	T cell CD8+_EPIC	0.11004	0.0162034	0.0605241		LUSC (n=501)	T cell CD8+_EPIC	-0.0573842	0.210923	0.413574
	LUSC (n=501)	T cell CD8+_MCPCOUNTER	-0.0337245	0.462442	0.680062		LUSC (n=501)	T cell CD8+_MCPCOUNTER	0.171623	0.00016559	0.00124974		LUSC (n=501)	T cell CD8+_MCPCOUNTER	-0.052951	0.2484	0.46
	LUSC (n=501)	T cell CD8+_QUANTISEQ	-0.0194981	0.671005	0.815812		LUSC (n=501)	T cell CD8+_QUANTISEQ	0.118137	0.00981085	0.0405727		LUSC (n=501)	T cell CD8+_QUANTISEQ	-0.0517871	0.258967	0.465436
	LUSC (n=501)	T cell CD8+_TIMER	0.00820173	0.858203	0.924832		LUSC (n=501)	T cell CD8+_TIMER	-0.0838162	0.0674012	0.167456		LUSC (n=501)	T cell CD8+_TIMER	0.124966	0.00627886	0.0327311
	LUSC (n=501)	T cell CD8+_XCELL	-0.0152707	0.73939	0.859756		LUSC (n=501)	T cell CD8+_XCELL	0.0270044	0.556301	0.7155		LUSC (n=501)	T cell CD8+_XCELL	-0.155516	0.000653529	0.00522823
	MESO (n=87)	T cell CD8+ central memory_XCELL	-0.190556	0.0806602	0.228823		MESO (n=87)	T cell CD8+ central memory_XCELL	-0.092833	0.398093	0.598636		MESO (n=87)	T cell CD8+ central memory_XCELL	-0.141871	0.195256	0.398482
	MESO (n=87)	T cell CD8+ effector memory_XCELL	-0.155821	0.154435	0.343189		MESO (n=87)	T cell CD8+ effector memory_XCELL	-0.00526826	0.961834	0.975231		MESO (n=87)	T cell CD8+ effector memory_XCELL	-0.0234512	0.831298	0.913514
	MESO (n=87)	T cell CD8+ naive_XCELL	0.204834	0.0600394	0.193094		MESO (n=87)	T cell CD8+ naive_XCELL	-0.0237689	0.829047	0.904448		MESO (n=87)	T cell CD8+ naive_XCELL	-0.0144744	0.895397	0.950023
	MESO (n=87)	T cell CD8+_CIBERSORT	0.0268646	0.807187	0.886462		MESO (n=87)	T cell CD8+_CIBERSORT	-0.0734186	0.504283	0.69797		MESO (n=87)	T cell CD8+_CIBERSORT	-0.0826606	0.451992	0.67367
	MESO (n=87)	T cell CD8+_CIBERSORT-ABS	0.0277921	0.800666	0.886462		MESO (n=87)	T cell CD8+_CIBERSORT-ABS	0.0478418	0.663709	0.809402		MESO (n=87)	T cell CD8+_CIBERSORT-ABS	-0.0818707	0.456341	0.67367
	MESO (n=87)	T cell CD8+_EPIC	0.070435	0.521809	0.712366		MESO (n=87)	T cell CD8+_EPIC	-0.172973	0.113405	0.246532		MESO (n=87)	T cell CD8+_EPIC	-0.149191	0.172962	0.370286
	MESO (n=87)	T cell CD8+_MCPCOUNTER	0.0220759	0.841057	0.915795		MESO (n=87)	T cell CD8+_MCPCOUNTER	0.0670781	0.541888	0.706003		MESO (n=87)	T cell CD8+_MCPCOUNTER	0.0138969	0.899548	0.951903
	MESO (n=87)	T cell CD8+_QUANTISEQ	0.0048106	0.965147	0.984844		MESO (n=87)	T cell CD8+_QUANTISEQ	-0.00503904	0.963494	0.975231		MESO (n=87)	T cell CD8+_QUANTISEQ	-0.0821598	0.454746	0.67367
	MESO (n=87)	T cell CD8+_TIMER	0.132588	0.226412	0.4232		MESO (n=87)	T cell CD8+_TIMER	0.189963	0.0816245	0.192253		MESO (n=87)	T cell CD8+_TIMER	-0.148483	0.175033	0.370286
	MESO (n=87)	T cell CD8+_XCELL	-0.116652	0.287695	0.484921		MESO (n=87)	T cell CD8+_XCELL	-0.0467532	0.670915	0.815702		MESO (n=87)	T cell CD8+_XCELL	-0.176614	0.105893	0.272709
	OV (n=303)	T cell CD8+ central memory_XCELL	-0.155835	0.0138275	0.062146		OV (n=303)	T cell CD8+ central memory_XCELL	-0.0869906	0.171194	0.326085		OV (n=303)	T cell CD8+ central memory_XCELL	-0.155622	0.0139594	0.0590498
	OV (n=303)	T cell CD8+ effector memory_XCELL	0.0974562	0.125091	0.297797		OV (n=303)	T cell CD8+ effector memory_XCELL	0.00142357	0.982168	0.98959		OV (n=303)	T cell CD8+ effector memory_XCELL	-0.034241	0.590748	0.775238
	OV (n=303)	T cell CD8+ naive_XCELL	0.138715	0.0286358	0.110138		OV (n=303)	T cell CD8+ naive_XCELL	0.141891	0.0251514	0.0804845		OV (n=303)	T cell CD8+ naive_XCELL	0.0679949	0.285169	0.493799
	OV (n=303)	T cell CD8+_CIBERSORT	-0.0188297	0.76749	0.872148		OV (n=303)	T cell CD8+_CIBERSORT	-0.0732387	0.24956	0.445642		OV (n=303)	T cell CD8+_CIBERSORT	-0.0597691	0.34761	0.572197
	OV (n=303)	T cell CD8+_CIBERSORT-ABS	0.00739541	0.907564	0.952823		OV (n=303)	T cell CD8+_CIBERSORT-ABS	0.0398262	0.531621	0.70055		OV (n=303)	T cell CD8+_CIBERSORT-ABS	-0.0515807	0.417725	0.64544
	OV (n=303)	T cell CD8+_EPIC	0.134142	0.0343746	0.124998		OV (n=303)	T cell CD8+_EPIC	0.0104662	0.869474	0.929918		OV (n=303)	T cell CD8+_EPIC	0.0567853	0.372249	0.600401
	OV (n=303)	T cell CD8+_MCPCOUNTER	-0.0192249	0.762755	0.869237		OV (n=303)	T cell CD8+_MCPCOUNTER	0.16772	0.00799989	0.0348125		OV (n=303)	T cell CD8+_MCPCOUNTER	-0.0319767	0.615546	0.783326
	OV (n=303)	T cell CD8+_QUANTISEQ	0.0110384	0.862406	0.924832		OV (n=303)	T cell CD8+_QUANTISEQ	0.0912228	0.151224	0.295785		OV (n=303)	T cell CD8+_QUANTISEQ	-0.12097	0.0566135	0.174196
	OV (n=303)	T cell CD8+_TIMER	-0.033029	0.603964	0.775578		OV (n=303)	T cell CD8+_TIMER	0.0237571	0.709114	0.840347		OV (n=303)	T cell CD8+_TIMER	-0.0302423	0.634842	0.791734
	OV (n=303)	T cell CD8+_XCELL	-0.0487602	0.443672	0.661006		OV (n=303)	T cell CD8+_XCELL	-0.011779	0.853275	0.9175		OV (n=303)	T cell CD8+_XCELL	-0.00531766	0.933462	0.961755
	PAAD (n=179)	T cell CD8+ central memory_XCELL	0.116588	0.128866	0.303213		PAAD (n=179)	T cell CD8+ central memory_XCELL	0.0808644	0.293072	0.496732		PAAD (n=179)	T cell CD8+ central memory_XCELL	-0.111365	0.147025	0.345941
	PAAD (n=179)	T cell CD8+ effector memory_XCELL	-0.0496768	0.51877	0.712366		PAAD (n=179)	T cell CD8+ effector memory_XCELL	-0.0736081	0.338674	0.546248		PAAD (n=179)	T cell CD8+ effector memory_XCELL	0.0126028	0.870045	0.935532
	PAAD (n=179)	T cell CD8+ naive_XCELL	0.157699	0.0394015	0.138251		PAAD (n=179)	T cell CD8+ naive_XCELL	-0.0422292	0.583408	0.741033		PAAD (n=179)	T cell CD8+ naive_XCELL	0.0406917	0.597202	0.775238
	PAAD (n=179)	T cell CD8+_CIBERSORT	-0.0190392	0.80478	0.886462		PAAD (n=179)	T cell CD8+_CIBERSORT	-0.112467	0.143039	0.286261		PAAD (n=179)	T cell CD8+_CIBERSORT	-0.0695376	0.366129	0.594452
	PAAD (n=179)	T cell CD8+_CIBERSORT-ABS	0.134834	0.0786989	0.228823		PAAD (n=179)	T cell CD8+_CIBERSORT-ABS	0.0496686	0.518839	0.70055		PAAD (n=179)	T cell CD8+_CIBERSORT-ABS	-0.0335889	0.66274	0.811981
	PAAD (n=179)	T cell CD8+_EPIC	0.187329	0.0141497	0.0628877		PAAD (n=179)	T cell CD8+_EPIC	0.13074	0.0883006	0.204163		PAAD (n=179)	T cell CD8+_EPIC	0.0955317	0.213897	0.41736
	PAAD (n=179)	T cell CD8+_MCPCOUNTER	0.190619	0.0125134	0.0575328		PAAD (n=179)	T cell CD8+_MCPCOUNTER	0.109381	0.154408	0.299821		PAAD (n=179)	T cell CD8+_MCPCOUNTER	0.0413418	0.591351	0.775238
	PAAD (n=179)	T cell CD8+_QUANTISEQ	0.185772	0.0149876	0.0657988		PAAD (n=179)	T cell CD8+_QUANTISEQ	0.0554723	0.471138	0.659074		PAAD (n=179)	T cell CD8+_QUANTISEQ	0.0138783	0.857027	0.926516
	PAAD (n=179)	T cell CD8+_TIMER	0.450532	6.28577e-10	1.6762e-08		PAAD (n=179)	T cell CD8+_TIMER	0.287011	0.000141219	0.0011076		PAAD (n=179)	T cell CD8+_TIMER	-0.0105307	0.891267	0.948157
	PAAD (n=179)	T cell CD8+_XCELL	0.075595	0.325761	0.530036		PAAD (n=179)	T cell CD8+_XCELL	-0.0132935	0.862991	0.92546		PAAD (n=179)	T cell CD8+_XCELL	-0.0437891	0.569567	0.770965
	PCPG (n=181)	T cell CD8+ central memory_XCELL	-0.0399111	0.608584	0.776296		PCPG (n=181)	T cell CD8+ central memory_XCELL	0.00680399	0.930459	0.958296		PCPG (n=181)	T cell CD8+ central memory_XCELL	-0.178302	0.0211456	0.082119
	PCPG (n=181)	T cell CD8+ effector memory_XCELL	0.133865	0.0845825	0.230157		PCPG (n=181)	T cell CD8+ effector memory_XCELL	0.0769807	0.322758	0.530141		PCPG (n=181)	T cell CD8+ effector memory_XCELL	0.0143343	0.854124	0.92588
	PCPG (n=181)	T cell CD8+ naive_XCELL	-0.0677888	0.384057	0.599357		PCPG (n=181)	T cell CD8+ naive_XCELL	-0.100027	0.198391	0.365697		PCPG (n=181)	T cell CD8+ naive_XCELL	-0.0994184	0.201148	0.406359
	PCPG (n=181)	T cell CD8+_CIBERSORT	0.0320659	0.680796	0.819887		PCPG (n=181)	T cell CD8+_CIBERSORT	-0.095499	0.219575	0.399228		PCPG (n=181)	T cell CD8+_CIBERSORT	-0.23517	0.00221887	0.0150432
	PCPG (n=181)	T cell CD8+_CIBERSORT-ABS	0.106463	0.170884	0.362605		PCPG (n=181)	T cell CD8+_CIBERSORT-ABS	0.0291252	0.708678	0.840347		PCPG (n=181)	T cell CD8+_CIBERSORT-ABS	-0.207497	0.00713106	0.034972
	PCPG (n=181)	T cell CD8+_EPIC	0.288728	0.000154282	0.00150025		PCPG (n=181)	T cell CD8+_EPIC	0.320359	2.4362e-05	0.000232019		PCPG (n=181)	T cell CD8+_EPIC	-0.266534	0.000498238	0.00424033
	PCPG (n=181)	T cell CD8+_MCPCOUNTER	0.08962	0.249417	0.445388		PCPG (n=181)	T cell CD8+_MCPCOUNTER	0.0701702	0.367535	0.568109		PCPG (n=181)	T cell CD8+_MCPCOUNTER	-0.177515	0.0217317	0.0835835
	PCPG (n=181)	T cell CD8+_QUANTISEQ	0.0931727	0.231065	0.427416		PCPG (n=181)	T cell CD8+_QUANTISEQ	0.0207943	0.789675	0.888487		PCPG (n=181)	T cell CD8+_QUANTISEQ	-0.185873	0.016174	0.0653495
	PCPG (n=181)	T cell CD8+_TIMER	0.332633	1.12314e-05	0.000166391		PCPG (n=181)	T cell CD8+_TIMER	0.325495	1.76905e-05	0.000176905		PCPG (n=181)	T cell CD8+_TIMER	-0.00403672	0.958709	0.978274
	PCPG (n=181)	T cell CD8+_XCELL	-0.00650689	0.933488	0.967345		PCPG (n=181)	T cell CD8+_XCELL	0.0397991	0.609591	0.757256		PCPG (n=181)	T cell CD8+_XCELL	-0.0420143	0.589815	0.775238
	PRAD (n=498)	T cell CD8+ central memory_XCELL	0.25504	1.3375e-07	3.14705e-06		PRAD (n=498)	T cell CD8+ central memory_XCELL	0.179236	0.000238307	0.00173314		PRAD (n=498)	T cell CD8+ central memory_XCELL	-0.132158	0.00694956	0.0347478
	PRAD (n=498)	T cell CD8+ effector memory_XCELL	0.0684288	0.163586	0.353917		PRAD (n=498)	T cell CD8+ effector memory_XCELL	0.0299138	0.542906	0.706003		PRAD (n=498)	T cell CD8+ effector memory_XCELL	-0.029942	0.542526	0.74574
	PRAD (n=498)	T cell CD8+ naive_XCELL	0.030061	0.540921	0.726069		PRAD (n=498)	T cell CD8+ naive_XCELL	-0.0517223	0.292587	0.496732		PRAD (n=498)	T cell CD8+ naive_XCELL	-0.0861831	0.0791267	0.226076
	PRAD (n=498)	T cell CD8+_CIBERSORT	-0.0330392	0.501567	0.703954		PRAD (n=498)	T cell CD8+_CIBERSORT	-0.235159	1.23424e-06	1.5428e-05		PRAD (n=498)	T cell CD8+_CIBERSORT	0.00529433	0.914266	0.954847
	PRAD (n=498)	T cell CD8+_CIBERSORT-ABS	0.175671	0.000317918	0.00270568		PRAD (n=498)	T cell CD8+_CIBERSORT-ABS	0.17714	0.000282488	0.00201777		PRAD (n=498)	T cell CD8+_CIBERSORT-ABS	-0.0581888	0.236312	0.443778
	PRAD (n=498)	T cell CD8+_EPIC	0.249608	2.50184e-07	5.55965e-06		PRAD (n=498)	T cell CD8+_EPIC	0.350947	1.67844e-13	2.23792e-11		PRAD (n=498)	T cell CD8+_EPIC	0.250983	2.1381e-07	7.89911e-06
	PRAD (n=498)	T cell CD8+_MCPCOUNTER	0.198122	4.71833e-05	0.000608817		PRAD (n=498)	T cell CD8+_MCPCOUNTER	0.160981	0.000984125	0.00578897		PRAD (n=498)	T cell CD8+_MCPCOUNTER	0.144729	0.00309023	0.0196509
	PRAD (n=498)	T cell CD8+_QUANTISEQ	0.150576	0.00207349	0.0140575		PRAD (n=498)	T cell CD8+_QUANTISEQ	0.143506	0.00335333	0.0165597		PRAD (n=498)	T cell CD8+_QUANTISEQ	0.0413719	0.399986	0.631297
	PRAD (n=498)	T cell CD8+_TIMER	0.105781	0.0309989	0.116977		PRAD (n=498)	T cell CD8+_TIMER	0.248713	2.76979e-07	4.43167e-06		PRAD (n=498)	T cell CD8+_TIMER	0.233653	1.4492e-06	4.14056e-05
	PRAD (n=498)	T cell CD8+_XCELL	0.176344	0.000301189	0.00261904		PRAD (n=498)	T cell CD8+_XCELL	0.0805973	0.100674	0.227513		PRAD (n=498)	T cell CD8+_XCELL	-0.0978915	0.0460004	0.150821
	READ (n=166)	T cell CD8+ central memory_XCELL	-0.150554	0.156658	0.344303		READ (n=166)	T cell CD8+ central memory_XCELL	-0.0918907	0.389023	0.589429		READ (n=166)	T cell CD8+ central memory_XCELL	-0.12011	0.259481	0.465436
	READ (n=166)	T cell CD8+ effector memory_XCELL	-0.0600249	0.574121	0.752025		READ (n=166)	T cell CD8+ effector memory_XCELL	-0.187525	0.0767452	0.184928		READ (n=166)	T cell CD8+ effector memory_XCELL	-0.14273	0.179592	0.37415
	READ (n=166)	T cell CD8+ naive_XCELL	0.0186417	0.861556	0.924832		READ (n=166)	T cell CD8+ naive_XCELL	0.0162068	0.879493	0.935631		READ (n=166)	T cell CD8+ naive_XCELL	0.0358751	0.737103	0.857097
	READ (n=166)	T cell CD8+_CIBERSORT	0.105345	0.323069	0.529621		READ (n=166)	T cell CD8+_CIBERSORT	-0.0666676	0.532418	0.70055		READ (n=166)	T cell CD8+_CIBERSORT	-0.180638	0.0884236	0.242256
	READ (n=166)	T cell CD8+_CIBERSORT-ABS	0.106043	0.319852	0.526506		READ (n=166)	T cell CD8+_CIBERSORT-ABS	0.054005	0.613177	0.759352		READ (n=166)	T cell CD8+_CIBERSORT-ABS	-0.111888	0.293754	0.506472
	READ (n=166)	T cell CD8+_EPIC	-0.0900021	0.398885	0.611318		READ (n=166)	T cell CD8+_EPIC	-0.0775961	0.467258	0.659074		READ (n=166)	T cell CD8+_EPIC	-0.0452529	0.671914	0.811981
	READ (n=166)	T cell CD8+_MCPCOUNTER	-0.0347907	0.744773	0.861869		READ (n=166)	T cell CD8+_MCPCOUNTER	0.0317878	0.766142	0.875164		READ (n=166)	T cell CD8+_MCPCOUNTER	-0.0155264	0.884516	0.943484
	READ (n=166)	T cell CD8+_QUANTISEQ	-0.0151103	0.887591	0.946764		READ (n=166)	T cell CD8+_QUANTISEQ	0.00889532	0.933684	0.958296		READ (n=166)	T cell CD8+_QUANTISEQ	-0.0840084	0.431149	0.660765
	READ (n=166)	T cell CD8+_TIMER	0.0449095	0.674263	0.817288		READ (n=166)	T cell CD8+_TIMER	0.109401	0.30468	0.509925		READ (n=166)	T cell CD8+_TIMER	-0.0920283	0.38831	0.618821
	READ (n=166)	T cell CD8+_XCELL	-0.12486	0.240972	0.436148		READ (n=166)	T cell CD8+_XCELL	-0.113023	0.28885	0.493761		READ (n=166)	T cell CD8+_XCELL	-0.0976362	0.359929	0.590048
	SARC (n=260)	T cell CD8+ central memory_XCELL	-0.0935811	0.144985	0.325808		SARC (n=260)	T cell CD8+ central memory_XCELL	-0.0942838	0.141977	0.286261		SARC (n=260)	T cell CD8+ central memory_XCELL	-0.142017	0.0265385	0.100145
	SARC (n=260)	T cell CD8+ effector memory_XCELL	-0.0206895	0.74779	0.862006		SARC (n=260)	T cell CD8+ effector memory_XCELL	-0.02233	0.728548	0.852103		SARC (n=260)	T cell CD8+ effector memory_XCELL	-0.0472733	0.462308	0.677375
	SARC (n=260)	T cell CD8+ naive_XCELL	0.249365	8.23036e-05	0.000955425		SARC (n=260)	T cell CD8+ naive_XCELL	0.217771	0.000613846	0.00402522		SARC (n=260)	T cell CD8+ naive_XCELL	0.0352592	0.583617	0.775238
	SARC (n=260)	T cell CD8+_CIBERSORT	-0.0547197	0.394771	0.60734		SARC (n=260)	T cell CD8+_CIBERSORT	-0.0180392	0.779204	0.88295		SARC (n=260)	T cell CD8+_CIBERSORT	-0.111403	0.0824502	0.232254
	SARC (n=260)	T cell CD8+_CIBERSORT-ABS	-0.116335	0.0696712	0.211125		SARC (n=260)	T cell CD8+_CIBERSORT-ABS	-0.0182832	0.776295	0.882154		SARC (n=260)	T cell CD8+_CIBERSORT-ABS	-0.18696	0.00337539	0.0210962
	SARC (n=260)	T cell CD8+_EPIC	0.0388824	0.545529	0.729805		SARC (n=260)	T cell CD8+_EPIC	-0.0119115	0.853139	0.9175		SARC (n=260)	T cell CD8+_EPIC	-0.12873	0.0445514	0.148257
	SARC (n=260)	T cell CD8+_MCPCOUNTER	-0.164286	0.0101538	0.0483515		SARC (n=260)	T cell CD8+_MCPCOUNTER	-0.0606081	0.345817	0.551103		SARC (n=260)	T cell CD8+_MCPCOUNTER	-0.209955	0.000968198	0.00704144
	SARC (n=260)	T cell CD8+_QUANTISEQ	-0.095931	0.135112	0.308827		SARC (n=260)	T cell CD8+_QUANTISEQ	-0.103629	0.106358	0.233755		SARC (n=260)	T cell CD8+_QUANTISEQ	-0.113318	0.0772795	0.222387
	SARC (n=260)	T cell CD8+_TIMER	0.112472	0.0795304	0.228823		SARC (n=260)	T cell CD8+_TIMER	0.20028	0.00166465	0.00912135		SARC (n=260)	T cell CD8+_TIMER	0.0190955	0.766637	0.868711
	SARC (n=260)	T cell CD8+_XCELL	-0.116918	0.0682746	0.210076		SARC (n=260)	T cell CD8+_XCELL	-0.015363	0.811293	0.895699		SARC (n=260)	T cell CD8+_XCELL	-0.179589	0.00489632	0.0286534
	SKCM (n=471)	T cell CD8+ central memory_XCELL	0.00863328	0.853969	0.92321		SKCM (n=471)	T cell CD8+ central memory_XCELL	0.0589966	0.208086	0.380066		SKCM (n=471)	T cell CD8+ central memory_XCELL	-0.216096	3.12937e-06	6.25874e-05
	SKCM (n=471)	T cell CD8+ effector memory_XCELL	-0.030406	0.516742	0.712366		SKCM (n=471)	T cell CD8+ effector memory_XCELL	0.0276163	0.555952	0.7155		SKCM (n=471)	T cell CD8+ effector memory_XCELL	-0.0513411	0.273401	0.479652
	SKCM (n=471)	T cell CD8+ naive_XCELL	0.151563	0.00115418	0.00839407		SKCM (n=471)	T cell CD8+ naive_XCELL	0.106701	0.0225327	0.0738778		SKCM (n=471)	T cell CD8+ naive_XCELL	-0.185522	6.61212e-05	0.000801469
	SKCM (n=471)	T cell CD8+_CIBERSORT	-0.0793279	0.0902913	0.237609		SKCM (n=471)	T cell CD8+_CIBERSORT	-0.154591	0.000914204	0.00545793		SKCM (n=471)	T cell CD8+_CIBERSORT	-0.0647475	0.167032	0.365098
	SKCM (n=471)	T cell CD8+_CIBERSORT-ABS	0.0818235	0.0805806	0.228823		SKCM (n=471)	T cell CD8+_CIBERSORT-ABS	0.0946631	0.0431073	0.119743		SKCM (n=471)	T cell CD8+_CIBERSORT-ABS	-0.128578	0.00591252	0.0319596
	SKCM (n=471)	T cell CD8+_EPIC	0.119916	0.0102954	0.0484489		SKCM (n=471)	T cell CD8+_EPIC	0.245749	1.03229e-07	2.17324e-06		SKCM (n=471)	T cell CD8+_EPIC	-0.225781	1.07966e-06	3.59888e-05
	SKCM (n=471)	T cell CD8+_MCPCOUNTER	0.0404566	0.388222	0.601894		SKCM (n=471)	T cell CD8+_MCPCOUNTER	0.0954973	0.0412931	0.11798		SKCM (n=471)	T cell CD8+_MCPCOUNTER	-0.141309	0.00246364	0.0164243
	SKCM (n=471)	T cell CD8+_QUANTISEQ	0.0116513	0.803823	0.886462		SKCM (n=471)	T cell CD8+_QUANTISEQ	0.0612703	0.19106	0.353814		SKCM (n=471)	T cell CD8+_QUANTISEQ	-0.169452	0.000273813	0.00273813
	SKCM (n=471)	T cell CD8+_TIMER	0.0226702	0.628833	0.78812		SKCM (n=471)	T cell CD8+_TIMER	0.0824609	0.0782409	0.186818		SKCM (n=471)	T cell CD8+_TIMER	-0.134575	0.00394998	0.0239393
	SKCM (n=471)	T cell CD8+_XCELL	0.0491915	0.294018	0.49003		SKCM (n=471)	T cell CD8+_XCELL	0.0445248	0.342267	0.549827		SKCM (n=471)	T cell CD8+_XCELL	-0.185887	6.39295e-05	0.000799118
	SKCM-Metastasis (n=368)	T cell CD8+ central memory_XCELL	-0.00664619	0.900835	0.952823		SKCM-Metastasis (n=368)	T cell CD8+ central memory_XCELL	-0.0177994	0.738579	0.856698		SKCM-Metastasis (n=368)	T cell CD8+ central memory_XCELL	-0.240429	4.7639e-06	8.66164e-05
	SKCM-Metastasis (n=368)	T cell CD8+ effector memory_XCELL	-0.101086	0.0574248	0.188278		SKCM-Metastasis (n=368)	T cell CD8+ effector memory_XCELL	-0.02104	0.693205	0.827708		SKCM-Metastasis (n=368)	T cell CD8+ effector memory_XCELL	-0.0446985	0.401783	0.631297
	SKCM-Metastasis (n=368)	T cell CD8+ naive_XCELL	0.152722	0.00397434	0.0237274		SKCM-Metastasis (n=368)	T cell CD8+ naive_XCELL	0.130186	0.0142376	0.0542383		SKCM-Metastasis (n=368)	T cell CD8+ naive_XCELL	-0.184743	0.000476302	0.00414175
	SKCM-Metastasis (n=368)	T cell CD8+_CIBERSORT	-0.0600181	0.260057	0.456241		SKCM-Metastasis (n=368)	T cell CD8+_CIBERSORT	-0.140423	0.00814926	0.0350506		SKCM-Metastasis (n=368)	T cell CD8+_CIBERSORT	-0.0636463	0.232293	0.440365
	SKCM-Metastasis (n=368)	T cell CD8+_CIBERSORT-ABS	0.0647122	0.224549	0.4232		SKCM-Metastasis (n=368)	T cell CD8+_CIBERSORT-ABS	0.0459606	0.38861	0.589429		SKCM-Metastasis (n=368)	T cell CD8+_CIBERSORT-ABS	-0.131265	0.0134471	0.0584655
	SKCM-Metastasis (n=368)	T cell CD8+_EPIC	0.0976758	0.0664093	0.2087		SKCM-Metastasis (n=368)	T cell CD8+_EPIC	0.200955	0.000140963	0.0011076		SKCM-Metastasis (n=368)	T cell CD8+_EPIC	-0.233159	9.31111e-06	0.000155185
	SKCM-Metastasis (n=368)	T cell CD8+_MCPCOUNTER	0.0173099	0.745517	0.861869		SKCM-Metastasis (n=368)	T cell CD8+_MCPCOUNTER	0.0341348	0.52207	0.70055		SKCM-Metastasis (n=368)	T cell CD8+_MCPCOUNTER	-0.153392	0.00381602	0.0234832
	SKCM-Metastasis (n=368)	T cell CD8+_QUANTISEQ	0.0056941	0.914983	0.958097		SKCM-Metastasis (n=368)	T cell CD8+_QUANTISEQ	0.021853	0.681984	0.819802		SKCM-Metastasis (n=368)	T cell CD8+_QUANTISEQ	-0.176292	0.000864382	0.00664909
	SKCM-Metastasis (n=368)	T cell CD8+_TIMER	-0.0800123	0.132966	0.305669		SKCM-Metastasis (n=368)	T cell CD8+_TIMER	-0.0330725	0.53511	0.701784		SKCM-Metastasis (n=368)	T cell CD8+_TIMER	-0.138812	0.00891836	0.0414807
	SKCM-Metastasis (n=368)	T cell CD8+_XCELL	0.0247245	0.642925	0.788865		SKCM-Metastasis (n=368)	T cell CD8+_XCELL	-0.0406617	0.445669	0.64259		SKCM-Metastasis (n=368)	T cell CD8+_XCELL	-0.199362	0.00015958	0.00167979
	SKCM-Primary (n=103)	T cell CD8+ central memory_XCELL	-0.131914	0.186291	0.378744		SKCM-Primary (n=103)	T cell CD8+ central memory_XCELL	0.00946379	0.924788	0.958296		SKCM-Primary (n=103)	T cell CD8+ central memory_XCELL	-0.162376	0.102986	0.269244
	SKCM-Primary (n=103)	T cell CD8+ effector memory_XCELL	0.0940676	0.347005	0.550801		SKCM-Primary (n=103)	T cell CD8+ effector memory_XCELL	0.0524968	0.600266	0.750332		SKCM-Primary (n=103)	T cell CD8+ effector memory_XCELL	-0.0793164	0.428108	0.658628
	SKCM-Primary (n=103)	T cell CD8+ naive_XCELL	0.189971	0.0558221	0.187567		SKCM-Primary (n=103)	T cell CD8+ naive_XCELL	0.1505	0.13108	0.270268		SKCM-Primary (n=103)	T cell CD8+ naive_XCELL	-0.207002	0.0368416	0.128145
	SKCM-Primary (n=103)	T cell CD8+_CIBERSORT	-0.174179	0.0799718	0.228823		SKCM-Primary (n=103)	T cell CD8+_CIBERSORT	-0.217691	0.0279555	0.0847137		SKCM-Primary (n=103)	T cell CD8+_CIBERSORT	-0.0742815	0.458096	0.67367
	SKCM-Primary (n=103)	T cell CD8+_CIBERSORT-ABS	-0.00778902	0.938069	0.969581		SKCM-Primary (n=103)	T cell CD8+_CIBERSORT-ABS	0.00564928	0.955061	0.974552		SKCM-Primary (n=103)	T cell CD8+_CIBERSORT-ABS	-0.123408	0.216561	0.420507
	SKCM-Primary (n=103)	T cell CD8+_EPIC	0.150788	0.130337	0.304881		SKCM-Primary (n=103)	T cell CD8+_EPIC	0.326152	0.000821796	0.00498058		SKCM-Primary (n=103)	T cell CD8+_EPIC	-0.199092	0.0448477	0.148257
	SKCM-Primary (n=103)	T cell CD8+_MCPCOUNTER	-0.0710252	0.478091	0.694193		SKCM-Primary (n=103)	T cell CD8+_MCPCOUNTER	-0.0142597	0.886884	0.940991		SKCM-Primary (n=103)	T cell CD8+_MCPCOUNTER	-0.111139	0.266111	0.470992
	SKCM-Primary (n=103)	T cell CD8+_QUANTISEQ	-0.173206	0.0816977	0.229686		SKCM-Primary (n=103)	T cell CD8+_QUANTISEQ	-0.131867	0.18645	0.346883		SKCM-Primary (n=103)	T cell CD8+_QUANTISEQ	-0.148555	0.136192	0.324268
	SKCM-Primary (n=103)	T cell CD8+_TIMER	0.294722	0.00263879	0.0173035		SKCM-Primary (n=103)	T cell CD8+_TIMER	0.299795	0.00220448	0.011305		SKCM-Primary (n=103)	T cell CD8+_TIMER	-0.0952206	0.3411	0.570879
	SKCM-Primary (n=103)	T cell CD8+_XCELL	-0.018486	0.853689	0.92321		SKCM-Primary (n=103)	T cell CD8+_XCELL	0.079109	0.429321	0.633286		SKCM-Primary (n=103)	T cell CD8+_XCELL	-0.165194	0.0970687	0.262348
	STAD (n=415)	T cell CD8+ central memory_XCELL	-0.0833835	0.105068	0.265995		STAD (n=415)	T cell CD8+ central memory_XCELL	0.0331333	0.520171	0.70055		STAD (n=415)	T cell CD8+ central memory_XCELL	-0.100636	0.0502675	0.157086
	STAD (n=415)	T cell CD8+ effector memory_XCELL	0.0399252	0.438339	0.659156		STAD (n=415)	T cell CD8+ effector memory_XCELL	0.0942465	0.0668318	0.167079		STAD (n=415)	T cell CD8+ effector memory_XCELL	-0.0187974	0.715283	0.839042
	STAD (n=415)	T cell CD8+ naive_XCELL	0.175294	0.00060821	0.00486568		STAD (n=415)	T cell CD8+ naive_XCELL	0.10867	0.0344425	0.101475		STAD (n=415)	T cell CD8+ naive_XCELL	-0.192291	0.000165653	0.00169901
	STAD (n=415)	T cell CD8+_CIBERSORT	-0.0505901	0.325972	0.530036		STAD (n=415)	T cell CD8+_CIBERSORT	-0.0386075	0.453614	0.645713		STAD (n=415)	T cell CD8+_CIBERSORT	0.0647974	0.208165	0.411921
	STAD (n=415)	T cell CD8+_CIBERSORT-ABS	-0.0891351	0.0830967	0.230157		STAD (n=415)	T cell CD8+_CIBERSORT-ABS	0.0371177	0.471238	0.659074		STAD (n=415)	T cell CD8+_CIBERSORT-ABS	0.0918567	0.0740781	0.216702
	STAD (n=415)	T cell CD8+_EPIC	0.0251787	0.625101	0.78812		STAD (n=415)	T cell CD8+_EPIC	0.0560077	0.276769	0.480654		STAD (n=415)	T cell CD8+_EPIC	-0.073779	0.151705	0.351571
	STAD (n=415)	T cell CD8+_MCPCOUNTER	0.00518515	0.919859	0.958186		STAD (n=415)	T cell CD8+_MCPCOUNTER	0.171718	0.000788192	0.00485041		STAD (n=415)	T cell CD8+_MCPCOUNTER	0.0591743	0.250472	0.460676
	STAD (n=415)	T cell CD8+_QUANTISEQ	-0.0177479	0.730544	0.855769		STAD (n=415)	T cell CD8+_QUANTISEQ	0.12843	0.0123363	0.0493343		STAD (n=415)	T cell CD8+_QUANTISEQ	6.74333e-05	0.998956	0.998956
	STAD (n=415)	T cell CD8+_TIMER	0.0326728	0.525989	0.712366		STAD (n=415)	T cell CD8+_TIMER	0.158743	0.00193608	0.0101899		STAD (n=415)	T cell CD8+_TIMER	-0.0130151	0.800615	0.894542
	STAD (n=415)	T cell CD8+_XCELL	-0.0675865	0.189209	0.38224		STAD (n=415)	T cell CD8+_XCELL	-0.0451651	0.380588	0.582976		STAD (n=415)	T cell CD8+_XCELL	-0.0787043	0.126135	0.307647
	TGCT (n=150)	T cell CD8+ central memory_XCELL	-0.273608	0.000798767	0.00602843		TGCT (n=150)	T cell CD8+ central memory_XCELL	0.230644	0.0049459	0.0238357		TGCT (n=150)	T cell CD8+ central memory_XCELL	-0.0732015	0.378249	0.605198
	TGCT (n=150)	T cell CD8+ effector memory_XCELL	-0.314476	0.000104819	0.00107507		TGCT (n=150)	T cell CD8+ effector memory_XCELL	0.153533	0.0633656	0.161441		TGCT (n=150)	T cell CD8+ effector memory_XCELL	-0.142131	0.0859301	0.237048
	TGCT (n=150)	T cell CD8+ naive_XCELL	0.343896	2.00134e-05	0.000276047		TGCT (n=150)	T cell CD8+ naive_XCELL	0.336829	3.02552e-05	0.000273628		TGCT (n=150)	T cell CD8+ naive_XCELL	0.181215	0.0280503	0.10389
	TGCT (n=150)	T cell CD8+_CIBERSORT	0.0564278	0.497232	0.703954		TGCT (n=150)	T cell CD8+_CIBERSORT	0.169344	0.0403162	0.116018		TGCT (n=150)	T cell CD8+_CIBERSORT	0.0334781	0.687281	0.818191
	TGCT (n=150)	T cell CD8+_CIBERSORT-ABS	-0.157411	0.0568973	0.18809		TGCT (n=150)	T cell CD8+_CIBERSORT-ABS	0.126275	0.127498	0.264244		TGCT (n=150)	T cell CD8+_CIBERSORT-ABS	-0.0606639	0.465449	0.677481
	TGCT (n=150)	T cell CD8+_EPIC	0.00742272	0.9289	0.965091		TGCT (n=150)	T cell CD8+_EPIC	0.328926	4.74701e-05	0.000412784		TGCT (n=150)	T cell CD8+_EPIC	0.242403	0.00309502	0.0196509
	TGCT (n=150)	T cell CD8+_MCPCOUNTER	-0.305236	0.000170374	0.00158488		TGCT (n=150)	T cell CD8+_MCPCOUNTER	0.0961585	0.246622	0.442371		TGCT (n=150)	T cell CD8+_MCPCOUNTER	0.062661	0.450861	0.67367
	TGCT (n=150)	T cell CD8+_QUANTISEQ	-0.188864	0.0219658	0.0889145		TGCT (n=150)	T cell CD8+_QUANTISEQ	0.0104246	0.900273	0.947656		TGCT (n=150)	T cell CD8+_QUANTISEQ	-0.0639808	0.441363	0.668732
	TGCT (n=150)	T cell CD8+_TIMER	0.232402	0.00461778	0.0271634		TGCT (n=150)	T cell CD8+_TIMER	0.563876	1.03422e-13	2.06843e-11		TGCT (n=150)	T cell CD8+_TIMER	0.0626456	0.450973	0.67367
	TGCT (n=150)	T cell CD8+_XCELL	-0.40124	4.74087e-07	9.48175e-06		TGCT (n=150)	T cell CD8+_XCELL	0.20211	0.0140914	0.0541979		TGCT (n=150)	T cell CD8+_XCELL	-0.117121	0.157727	0.353129
	THCA (n=509)	T cell CD8+ central memory_XCELL	0.0260213	0.566338	0.750116		THCA (n=509)	T cell CD8+ central memory_XCELL	0.247285	3.11424e-08	7.7856e-07		THCA (n=509)	T cell CD8+ central memory_XCELL	-0.286774	1.08311e-10	2.16622e-08
	THCA (n=509)	T cell CD8+ effector memory_XCELL	-0.0212017	0.640348	0.78812		THCA (n=509)	T cell CD8+ effector memory_XCELL	0.0787611	0.0821883	0.192253		THCA (n=509)	T cell CD8+ effector memory_XCELL	-0.114239	0.0115562	0.0519379
	THCA (n=509)	T cell CD8+ naive_XCELL	-0.0314787	0.487822	0.701903		THCA (n=509)	T cell CD8+ naive_XCELL	0.0286998	0.527058	0.70055		THCA (n=509)	T cell CD8+ naive_XCELL	-0.112141	0.0131842	0.0579525
	THCA (n=509)	T cell CD8+_CIBERSORT	-0.154741	0.000603002	0.00486568		THCA (n=509)	T cell CD8+_CIBERSORT	-0.135897	0.00262677	0.0133001		THCA (n=509)	T cell CD8+_CIBERSORT	-0.12377	0.0061873	0.0327311
	THCA (n=509)	T cell CD8+_CIBERSORT-ABS	-0.055112	0.224265	0.4232		THCA (n=509)	T cell CD8+_CIBERSORT-ABS	0.168236	0.000188781	0.00139838		THCA (n=509)	T cell CD8+_CIBERSORT-ABS	-0.187993	2.92061e-05	0.000432682
	THCA (n=509)	T cell CD8+_EPIC	0.149346	0.000935383	0.00692876		THCA (n=509)	T cell CD8+_EPIC	-0.0108208	0.811545	0.895699		THCA (n=509)	T cell CD8+_EPIC	0.275682	5.83476e-10	6.64416e-08
	THCA (n=509)	T cell CD8+_MCPCOUNTER	0.0557547	0.218899	0.42096		THCA (n=509)	T cell CD8+_MCPCOUNTER	0.170344	0.000156169	0.0012013		THCA (n=509)	T cell CD8+_MCPCOUNTER	-0.0739607	0.102703	0.269244
	THCA (n=509)	T cell CD8+_QUANTISEQ	0.0227947	0.615439	0.781509		THCA (n=509)	T cell CD8+_QUANTISEQ	0.122646	0.00667477	0.029999		THCA (n=509)	T cell CD8+_QUANTISEQ	-0.171974	0.000134667	0.0014963
	THCA (n=509)	T cell CD8+_TIMER	0.419797	2.96622e-22	1.18649e-19		THCA (n=509)	T cell CD8+_TIMER	-0.02846	0.530517	0.70055		THCA (n=509)	T cell CD8+_TIMER	0.484049	4.97073e-30	1.98829e-27
	THCA (n=509)	T cell CD8+_XCELL	-0.0402086	0.375447	0.591254		THCA (n=509)	T cell CD8+_XCELL	0.181996	5.25603e-05	0.000447322		THCA (n=509)	T cell CD8+_XCELL	-0.213836	1.8706e-06	4.43201e-05
	THYM (n=120)	T cell CD8+ central memory_XCELL	0.273393	0.00311332	0.0194583		THYM (n=120)	T cell CD8+ central memory_XCELL	0.242507	0.00902023	0.0379799		THYM (n=120)	T cell CD8+ central memory_XCELL	-0.25167	0.00666389	0.0338973
	THYM (n=120)	T cell CD8+ effector memory_XCELL	-0.0481438	0.609392	0.776296		THYM (n=120)	T cell CD8+ effector memory_XCELL	-0.0807936	0.390697	0.589731		THYM (n=120)	T cell CD8+ effector memory_XCELL	-0.357078	8.95253e-05	0.00105324
	THYM (n=120)	T cell CD8+ naive_XCELL	0.607332	6.19679e-13	2.25338e-11		THYM (n=120)	T cell CD8+ naive_XCELL	0.439449	8.94967e-07	1.23444e-05		THYM (n=120)	T cell CD8+ naive_XCELL	-0.143652	0.125616	0.307647
	THYM (n=120)	T cell CD8+_CIBERSORT	0.0296716	0.752925	0.862951		THYM (n=120)	T cell CD8+_CIBERSORT	-0.0057721	0.951182	0.973076		THYM (n=120)	T cell CD8+_CIBERSORT	0.181741	0.0519098	0.160961
	THYM (n=120)	T cell CD8+_CIBERSORT-ABS	0.101502	0.280417	0.483835		THYM (n=120)	T cell CD8+_CIBERSORT-ABS	0.175256	0.061012	0.158473		THYM (n=120)	T cell CD8+_CIBERSORT-ABS	0.144512	0.123342	0.306441
	THYM (n=120)	T cell CD8+_EPIC	0.652807	2.67012e-15	3.56016e-13		THYM (n=120)	T cell CD8+_EPIC	0.5209	2.40342e-09	7.64806e-08		THYM (n=120)	T cell CD8+_EPIC	-0.174042	0.0628536	0.191919
	THYM (n=120)	T cell CD8+_MCPCOUNTER	0.618059	1.85544e-13	8.24642e-12		THYM (n=120)	T cell CD8+_MCPCOUNTER	0.462262	1.98511e-07	3.45236e-06		THYM (n=120)	T cell CD8+_MCPCOUNTER	-0.202378	0.0300786	0.107424
	THYM (n=120)	T cell CD8+_QUANTISEQ	0.664076	5.97645e-16	1.19529e-13		THYM (n=120)	T cell CD8+_QUANTISEQ	0.529405	1.17907e-09	4.71628e-08		THYM (n=120)	T cell CD8+_QUANTISEQ	-0.221424	0.0173991	0.0689074
	THYM (n=120)	T cell CD8+_TIMER	0.623725	9.6319e-14	5.50394e-12		THYM (n=120)	T cell CD8+_TIMER	0.462286	1.98175e-07	3.45236e-06		THYM (n=120)	T cell CD8+_TIMER	-0.263435	0.00444684	0.0265483
	THYM (n=120)	T cell CD8+_XCELL	0.366887	5.50671e-05	0.000688339		THYM (n=120)	T cell CD8+_XCELL	0.253147	0.00634008	0.0289124		THYM (n=120)	T cell CD8+_XCELL	-0.400517	9.19567e-06	0.000155185
	UCEC (n=545)	T cell CD8+ central memory_XCELL	-0.295739	0.00515036	0.0294306		UCEC (n=545)	T cell CD8+ central memory_XCELL	-0.244041	0.021944	0.072542		UCEC (n=545)	T cell CD8+ central memory_XCELL	-0.366109	0.000451617	0.00401437
	UCEC (n=545)	T cell CD8+ effector memory_XCELL	0.0412185	0.702983	0.839382		UCEC (n=545)	T cell CD8+ effector memory_XCELL	0.101836	0.345114	0.551103		UCEC (n=545)	T cell CD8+ effector memory_XCELL	-0.0845161	0.433687	0.662118
	UCEC (n=545)	T cell CD8+ naive_XCELL	0.13709	0.202787	0.403556		UCEC (n=545)	T cell CD8+ naive_XCELL	0.280979	0.00800687	0.0348125		UCEC (n=545)	T cell CD8+ naive_XCELL	-0.232349	0.0293786	0.105869
	UCEC (n=545)	T cell CD8+_CIBERSORT	-0.275601	0.00935117	0.0467559		UCEC (n=545)	T cell CD8+_CIBERSORT	-0.288773	0.00636072	0.0289124		UCEC (n=545)	T cell CD8+_CIBERSORT	-0.196041	0.0671694	0.202013
	UCEC (n=545)	T cell CD8+_CIBERSORT-ABS	-0.261745	0.0137632	0.062146		UCEC (n=545)	T cell CD8+_CIBERSORT-ABS	-0.228292	0.0324125	0.0967536		UCEC (n=545)	T cell CD8+_CIBERSORT-ABS	-0.271424	0.0105278	0.0484035
	UCEC (n=545)	T cell CD8+_EPIC	-0.113497	0.292398	0.489369		UCEC (n=545)	T cell CD8+_EPIC	-0.100316	0.3524	0.557155		UCEC (n=545)	T cell CD8+_EPIC	-0.0117378	0.913568	0.954847
	UCEC (n=545)	T cell CD8+_MCPCOUNTER	-0.242616	0.022754	0.0910158		UCEC (n=545)	T cell CD8+_MCPCOUNTER	-0.27694	0.00899914	0.0379799		UCEC (n=545)	T cell CD8+_MCPCOUNTER	-0.148969	0.165987	0.365098
	UCEC (n=545)	T cell CD8+_QUANTISEQ	-0.206517	0.0535487	0.181521		UCEC (n=545)	T cell CD8+_QUANTISEQ	-0.245092	0.0213624	0.0712081		UCEC (n=545)	T cell CD8+_QUANTISEQ	-0.211155	0.0482897	0.1533
	UCEC (n=545)	T cell CD8+_TIMER	-0.0076908	0.943306	0.96998		UCEC (n=545)	T cell CD8+_TIMER	-0.205567	0.0546825	0.14582		UCEC (n=545)	T cell CD8+_TIMER	-0.137235	0.202305	0.406642
	UCEC (n=545)	T cell CD8+_XCELL	-0.185552	0.0834853	0.230157		UCEC (n=545)	T cell CD8+_XCELL	-0.0839249	0.436922	0.640179		UCEC (n=545)	T cell CD8+_XCELL	-0.280686	0.00807545	0.0389178
	UCS (n=57)	T cell CD8+ central memory_XCELL	-0.125375	0.371045	0.586632		UCS (n=57)	T cell CD8+ central memory_XCELL	-0.150339	0.282594	0.487231		UCS (n=57)	T cell CD8+ central memory_XCELL	-0.280724	0.0417394	0.141489
	UCS (n=57)	T cell CD8+ effector memory_XCELL	-0.057502	0.682556	0.819887		UCS (n=57)	T cell CD8+ effector memory_XCELL	-0.0349398	0.803843	0.895699		UCS (n=57)	T cell CD8+ effector memory_XCELL	-0.137034	0.327846	0.553327
	UCS (n=57)	T cell CD8+ naive_XCELL	-0.0345019	0.806254	0.886462		UCS (n=57)	T cell CD8+ naive_XCELL	0.34058	0.0125802	0.0493343		UCS (n=57)	T cell CD8+ naive_XCELL	0.113682	0.417642	0.64544
	UCS (n=57)	T cell CD8+_CIBERSORT	-0.158022	0.258433	0.455389		UCS (n=57)	T cell CD8+_CIBERSORT	-0.0924311	0.510362	0.70055		UCS (n=57)	T cell CD8+_CIBERSORT	-0.326189	0.0171413	0.068565
	UCS (n=57)	T cell CD8+_CIBERSORT-ABS	-0.04303	0.759654	0.868176		UCS (n=57)	T cell CD8+_CIBERSORT-ABS	0.0220267	0.875598	0.933971		UCS (n=57)	T cell CD8+_CIBERSORT-ABS	-0.37817	0.00523864	0.0295135
	UCS (n=57)	T cell CD8+_EPIC	0.103504	0.460795	0.680062		UCS (n=57)	T cell CD8+_EPIC	-0.084516	0.547379	0.708581		UCS (n=57)	T cell CD8+_EPIC	0.149681	0.284733	0.493799
	UCS (n=57)	T cell CD8+_MCPCOUNTER	-0.175559	0.208608	0.41105		UCS (n=57)	T cell CD8+_MCPCOUNTER	-0.0155197	0.912173	0.952661		UCS (n=57)	T cell CD8+_MCPCOUNTER	-0.124384	0.374868	0.602198
	UCS (n=57)	T cell CD8+_QUANTISEQ	-0.181521	0.193321	0.386641		UCS (n=57)	T cell CD8+_QUANTISEQ	0.0380947	0.786531	0.888487		UCS (n=57)	T cell CD8+_QUANTISEQ	-0.225534	0.104428	0.271241
	UCS (n=57)	T cell CD8+_TIMER	-0.0505811	0.719082	0.848475		UCS (n=57)	T cell CD8+_TIMER	0.42246	0.00162616	0.00903425		UCS (n=57)	T cell CD8+_TIMER	-0.247296	0.0742204	0.216702
	UCS (n=57)	T cell CD8+_XCELL	-0.0477875	0.734009	0.855988		UCS (n=57)	T cell CD8+_XCELL	0.0427858	0.760978	0.874121		UCS (n=57)	T cell CD8+_XCELL	-0.156597	0.262805	0.469295
	UVM (n=80)	T cell CD8+ central memory_XCELL	0.238469	0.0367472	0.132145		UVM (n=80)	T cell CD8+ central memory_XCELL	0.0555898	0.631091	0.776728		UVM (n=80)	T cell CD8+ central memory_XCELL	-0.0427879	0.711762	0.837368
	UVM (n=80)	T cell CD8+ effector memory_XCELL	0.231017	0.0432337	0.149082		UVM (n=80)	T cell CD8+ effector memory_XCELL	0.197924	0.08444	0.196372		UVM (n=80)	T cell CD8+ effector memory_XCELL	-0.0763837	0.509082	0.712003
	UVM (n=80)	T cell CD8+ naive_XCELL	0.490847	5.83844e-06	9.3415e-05		UVM (n=80)	T cell CD8+ naive_XCELL	0.53284	6.08425e-07	9.36038e-06		UVM (n=80)	T cell CD8+ naive_XCELL	-0.312446	0.00566652	0.0310494
	UVM (n=80)	T cell CD8+_CIBERSORT	0.0135537	0.906865	0.952823		UVM (n=80)	T cell CD8+_CIBERSORT	-0.105977	0.358976	0.560693		UVM (n=80)	T cell CD8+_CIBERSORT	0.0444034	0.701383	0.830039
	UVM (n=80)	T cell CD8+_CIBERSORT-ABS	0.140771	0.222029	0.422912		UVM (n=80)	T cell CD8+_CIBERSORT-ABS	0.00501411	0.965479	0.975231		UVM (n=80)	T cell CD8+_CIBERSORT-ABS	0.057913	0.616869	0.783326
	UVM (n=80)	T cell CD8+_EPIC	0.709486	5.10344e-13	2.04137e-11		UVM (n=80)	T cell CD8+_EPIC	0.555304	1.59226e-07	3.18451e-06		UVM (n=80)	T cell CD8+_EPIC	-0.130743	0.257056	0.46526
	UVM (n=80)	T cell CD8+_MCPCOUNTER	0.247576	0.0299419	0.114064		UVM (n=80)	T cell CD8+_MCPCOUNTER	0.0866856	0.453475	0.645713		UVM (n=80)	T cell CD8+_MCPCOUNTER	0.0185264	0.872942	0.936131
	UVM (n=80)	T cell CD8+_QUANTISEQ	0.331617	0.0032172	0.0197982		UVM (n=80)	T cell CD8+_QUANTISEQ	0.0911163	0.430635	0.633286		UVM (n=80)	T cell CD8+_QUANTISEQ	0.0479588	0.678733	0.813618
	UVM (n=80)	T cell CD8+_TIMER	0.330524	0.00332591	0.020157		UVM (n=80)	T cell CD8+_TIMER	0.205862	0.0724658	0.178928		UVM (n=80)	T cell CD8+_TIMER	-0.104213	0.367074	0.594452
	UVM (n=80)	T cell CD8+_XCELL	0.244208	0.0323237	0.120836		UVM (n=80)	T cell CD8+_XCELL	0.218028	0.0567953	0.149461		UVM (n=80)	T cell CD8+_XCELL	-0.0811383	0.482992	0.692462

## Sheet: Fig 1d
SET	cancer	infiltrates	rho	p	adj.p	KIAA1524	cancer	infiltrates	rho	p	adj.p	PPP2R1A	cancer	infiltrates	rho	p	adj.p
	ACC (n=79)	T cell CD4+ (non-regulatory)_QUANTISEQ	-0.219908	0.0615645	0.131916		ACC (n=79)	T cell CD4+ (non-regulatory)_QUANTISEQ	-0.125536	0.289936	0.409551		ACC (n=79)	T cell CD4+ (non-regulatory)_QUANTISEQ	-0.00354851	0.97623	0.990379
	ACC (n=79)	T cell CD4+ (non-regulatory)_XCELL	0.0969679	0.414431	0.585408		ACC (n=79)	T cell CD4+ (non-regulatory)_XCELL	0.276701	0.0177978	0.0419947		ACC (n=79)	T cell CD4+ (non-regulatory)_XCELL	0.0114742	0.923245	0.970689
	ACC (n=79)	T cell CD4+ central memory_XCELL	-0.321027	0.00561909	0.0176343		ACC (n=79)	T cell CD4+ central memory_XCELL	-0.36687	0.00141027	0.0047009		ACC (n=79)	T cell CD4+ central memory_XCELL	-0.0842571	0.478493	0.715968
	ACC (n=79)	T cell CD4+ effector memory_XCELL	-0.179921	0.127716	0.230496		ACC (n=79)	T cell CD4+ effector memory_XCELL	-0.155465	0.189058	0.289093		ACC (n=79)	T cell CD4+ effector memory_XCELL	-0.396028	0.000523909	0.00569073
	ACC (n=79)	T cell CD4+ memory activated_CIBERSORT	0.191947	0.103767	0.196316		ACC (n=79)	T cell CD4+ memory activated_CIBERSORT	0.279748	0.0165308	0.0394485		ACC (n=79)	T cell CD4+ memory activated_CIBERSORT	-0.126989	0.284345	0.5525
	ACC (n=79)	T cell CD4+ memory activated_CIBERSORT-ABS	0.191947	0.103767	0.196316		ACC (n=79)	T cell CD4+ memory activated_CIBERSORT-ABS	0.279748	0.0165308	0.0394485		ACC (n=79)	T cell CD4+ memory activated_CIBERSORT-ABS	-0.126989	0.284345	0.5525
	ACC (n=79)	T cell CD4+ memory resting_CIBERSORT	-0.124444	0.294186	0.452043		ACC (n=79)	T cell CD4+ memory resting_CIBERSORT	-0.161348	0.172656	0.271933		ACC (n=79)	T cell CD4+ memory resting_CIBERSORT	-0.0169409	0.886879	0.960584
	ACC (n=79)	T cell CD4+ memory resting_CIBERSORT-ABS	0.0441131	0.710952	0.827911		ACC (n=79)	T cell CD4+ memory resting_CIBERSORT-ABS	-0.01626	0.891397	0.916118		ACC (n=79)	T cell CD4+ memory resting_CIBERSORT-ABS	-0.121469	0.305969	0.566943
	ACC (n=79)	T cell CD4+ memory_XCELL	0.0623214	0.600422	0.740246		ACC (n=79)	T cell CD4+ memory_XCELL	0.174403	0.140021	0.23461		ACC (n=79)	T cell CD4+ memory_XCELL	-0.155418	0.189194	0.455118
	ACC (n=79)	T cell CD4+ naive_CIBERSORT	0.0210379	0.859771	0.91962		ACC (n=79)	T cell CD4+ naive_CIBERSORT	0.0838839	0.48045	0.593497		ACC (n=79)	T cell CD4+ naive_CIBERSORT	0.0922082	0.437817	0.707243
	ACC (n=79)	T cell CD4+ naive_CIBERSORT-ABS	0.0201073	0.865916	0.924622		ACC (n=79)	T cell CD4+ naive_CIBERSORT-ABS	0.0787623	0.50774	0.621119		ACC (n=79)	T cell CD4+ naive_CIBERSORT-ABS	0.0911323	0.443205	0.71256
	ACC (n=79)	T cell CD4+ naive_XCELL	-0.080316	0.499378	0.665134		ACC (n=79)	T cell CD4+ naive_XCELL	-0.101758	0.391641	0.515102		ACC (n=79)	T cell CD4+ naive_XCELL	-0.260204	0.0261984	0.12136
	ACC (n=79)	T cell CD4+ Th1_XCELL	0.163743	0.166285	0.289391		ACC (n=79)	T cell CD4+ Th1_XCELL	0.00710983	0.952396	0.966198		ACC (n=79)	T cell CD4+ Th1_XCELL	0.314961	0.00664712	0.0418769
	ACC (n=79)	T cell CD4+ Th2_XCELL	0.543238	6.83785e-07	4.89528e-06		ACC (n=79)	T cell CD4+ Th2_XCELL	0.592764	3.29175e-08	2.2789e-07		ACC (n=79)	T cell CD4+ Th2_XCELL	0.168647	0.153785	0.403687
	ACC (n=79)	T cell CD4+_EPIC	0.0545832	0.646484	0.771912		ACC (n=79)	T cell CD4+_EPIC	0.0401246	0.736084	0.809307		ACC (n=79)	T cell CD4+_EPIC	0.0789682	0.506628	0.715968
	ACC (n=79)	T cell CD4+_TIMER	-0.108038	0.362922	0.525612		ACC (n=79)	T cell CD4+_TIMER	-0.0194406	0.870322	0.90479		ACC (n=79)	T cell CD4+_TIMER	0.038839	0.744245	0.89651
	BLCA (n=408)	T cell CD4+ (non-regulatory)_QUANTISEQ	-0.00716699	0.891014	0.937307		BLCA (n=408)	T cell CD4+ (non-regulatory)_QUANTISEQ	-0.140797	0.00682527	0.0183757		BLCA (n=408)	T cell CD4+ (non-regulatory)_QUANTISEQ	-0.0729348	0.162645	0.416529
	BLCA (n=408)	T cell CD4+ (non-regulatory)_XCELL	0.0242762	0.642517	0.769554		BLCA (n=408)	T cell CD4+ (non-regulatory)_XCELL	-0.0570701	0.27485	0.390871		BLCA (n=408)	T cell CD4+ (non-regulatory)_XCELL	-0.0337155	0.519084	0.725107
	BLCA (n=408)	T cell CD4+ central memory_XCELL	-0.312682	8.66084e-10	1.01043e-08		BLCA (n=408)	T cell CD4+ central memory_XCELL	-0.32606	1.45852e-10	1.37145e-09		BLCA (n=408)	T cell CD4+ central memory_XCELL	-0.13764	0.00819304	0.0496309
	BLCA (n=408)	T cell CD4+ effector memory_XCELL	-0.292392	1.09477e-08	1.09477e-07		BLCA (n=408)	T cell CD4+ effector memory_XCELL	-0.33462	4.4531e-11	4.52492e-10		BLCA (n=408)	T cell CD4+ effector memory_XCELL	0.0299308	0.567087	0.769349
	BLCA (n=408)	T cell CD4+ memory activated_CIBERSORT	0.215332	3.10409e-05	0.000156446		BLCA (n=408)	T cell CD4+ memory activated_CIBERSORT	0.231218	7.41868e-06	3.92754e-05		BLCA (n=408)	T cell CD4+ memory activated_CIBERSORT	-0.0468298	0.370367	0.627773
	BLCA (n=408)	T cell CD4+ memory activated_CIBERSORT-ABS	0.207979	5.81476e-05	0.00026936		BLCA (n=408)	T cell CD4+ memory activated_CIBERSORT-ABS	0.229541	8.6709e-06	4.5146e-05		BLCA (n=408)	T cell CD4+ memory activated_CIBERSORT-ABS	-0.0624455	0.232085	0.50593
	BLCA (n=408)	T cell CD4+ memory resting_CIBERSORT	-0.101657	0.05135	0.113511		BLCA (n=408)	T cell CD4+ memory resting_CIBERSORT	-0.14789	0.00446889	0.0125129		BLCA (n=408)	T cell CD4+ memory resting_CIBERSORT	-0.0643676	0.218	0.483603
	BLCA (n=408)	T cell CD4+ memory resting_CIBERSORT-ABS	-0.0198125	0.704825	0.823822		BLCA (n=408)	T cell CD4+ memory resting_CIBERSORT-ABS	-0.0545598	0.296553	0.415721		BLCA (n=408)	T cell CD4+ memory resting_CIBERSORT-ABS	-0.0647267	0.215439	0.483603
	BLCA (n=408)	T cell CD4+ memory_XCELL	0.218289	2.39665e-05	0.000123762		BLCA (n=408)	T cell CD4+ memory_XCELL	0.295952	7.11467e-09	5.40029e-08		BLCA (n=408)	T cell CD4+ memory_XCELL	-0.0670752	0.199214	0.466561
	BLCA (n=408)	T cell CD4+ naive_CIBERSORT	-0.13442	0.00983497	0.0292266		BLCA (n=408)	T cell CD4+ naive_CIBERSORT	-0.138589	0.00775838	0.0205369		BLCA (n=408)	T cell CD4+ naive_CIBERSORT	0.0133417	0.798663	0.935225
	BLCA (n=408)	T cell CD4+ naive_CIBERSORT-ABS	-0.12972	0.0127554	0.0370317		BLCA (n=408)	T cell CD4+ naive_CIBERSORT-ABS	-0.136276	0.00885636	0.0232479		BLCA (n=408)	T cell CD4+ naive_CIBERSORT-ABS	0.0215705	0.680022	0.838383
	BLCA (n=408)	T cell CD4+ naive_XCELL	-0.251272	1.0481e-06	7.33669e-06		BLCA (n=408)	T cell CD4+ naive_XCELL	-0.225423	1.26555e-05	6.53522e-05		BLCA (n=408)	T cell CD4+ naive_XCELL	-0.0781699	0.134459	0.374818
	BLCA (n=408)	T cell CD4+ Th1_XCELL	0.203692	8.30107e-05	0.000378962		BLCA (n=408)	T cell CD4+ Th1_XCELL	0.174688	0.000763728	0.00276522		BLCA (n=408)	T cell CD4+ Th1_XCELL	-0.00900511	0.863309	0.947534
	BLCA (n=408)	T cell CD4+ Th2_XCELL	0.577981	3.49956e-34	7.34907e-32		BLCA (n=408)	T cell CD4+ Th2_XCELL	0.69295	6.01133e-54	9.46784e-52		BLCA (n=408)	T cell CD4+ Th2_XCELL	0.0413485	0.429037	0.700241
	BLCA (n=408)	T cell CD4+_EPIC	-0.113061	0.030124	0.0753101		BLCA (n=408)	T cell CD4+_EPIC	-0.0834818	0.109864	0.196075		BLCA (n=408)	T cell CD4+_EPIC	-0.0172235	0.741926	0.895427
	BLCA (n=408)	T cell CD4+_TIMER	-0.155805	0.00272636	0.00928435		BLCA (n=408)	T cell CD4+_TIMER	-0.218102	2.43656e-05	0.000115416		BLCA (n=408)	T cell CD4+_TIMER	-0.0235669	0.652267	0.825156
	BRCA (n=1100)	T cell CD4+ (non-regulatory)_QUANTISEQ	0.0186485	0.557032	0.704679		BRCA (n=1100)	T cell CD4+ (non-regulatory)_QUANTISEQ	-0.194933	5.73226e-10	4.88016e-09		BRCA (n=1100)	T cell CD4+ (non-regulatory)_QUANTISEQ	0.0493955	0.119632	0.348927
	BRCA (n=1100)	T cell CD4+ (non-regulatory)_XCELL	0.0346241	0.27546	0.43062		BRCA (n=1100)	T cell CD4+ (non-regulatory)_XCELL	0.0671596	0.0342497	0.072407		BRCA (n=1100)	T cell CD4+ (non-regulatory)_XCELL	-0.0616148	0.0521398	0.201522
	BRCA (n=1100)	T cell CD4+ central memory_XCELL	-0.337617	6.34761e-28	7.99799e-26		BRCA (n=1100)	T cell CD4+ central memory_XCELL	-0.293305	3.58509e-21	9.05247e-20		BRCA (n=1100)	T cell CD4+ central memory_XCELL	0.0930873	0.00330847	0.0248136
	BRCA (n=1100)	T cell CD4+ effector memory_XCELL	-0.211562	1.60459e-11	2.19759e-10		BRCA (n=1100)	T cell CD4+ effector memory_XCELL	-0.203901	8.65646e-11	8.26299e-10		BRCA (n=1100)	T cell CD4+ effector memory_XCELL	0.0665846	0.0358213	0.15352
	BRCA (n=1100)	T cell CD4+ memory activated_CIBERSORT	0.173439	3.73325e-08	3.35993e-07		BRCA (n=1100)	T cell CD4+ memory activated_CIBERSORT	0.282983	9.27129e-20	2.0053e-18		BRCA (n=1100)	T cell CD4+ memory activated_CIBERSORT	-0.143187	5.84095e-06	0.000175228
	BRCA (n=1100)	T cell CD4+ memory activated_CIBERSORT-ABS	0.174706	2.95922e-08	2.74163e-07		BRCA (n=1100)	T cell CD4+ memory activated_CIBERSORT-ABS	0.28452	5.76075e-20	1.29617e-18		BRCA (n=1100)	T cell CD4+ memory activated_CIBERSORT-ABS	-0.143549	5.52886e-06	0.000174159
	BRCA (n=1100)	T cell CD4+ memory resting_CIBERSORT	0.226312	5.19885e-13	8.39814e-12		BRCA (n=1100)	T cell CD4+ memory resting_CIBERSORT	0.118204	0.00018762	0.000777637		BRCA (n=1100)	T cell CD4+ memory resting_CIBERSORT	-0.0382815	0.227874	0.500212
	BRCA (n=1100)	T cell CD4+ memory resting_CIBERSORT-ABS	0.237125	3.59388e-14	6.86105e-13		BRCA (n=1100)	T cell CD4+ memory resting_CIBERSORT-ABS	0.213409	1.05865e-11	1.19098e-10		BRCA (n=1100)	T cell CD4+ memory resting_CIBERSORT-ABS	-0.0686623	0.0304184	0.135912
	BRCA (n=1100)	T cell CD4+ memory_XCELL	0.376193	9.02362e-35	2.84244e-32		BRCA (n=1100)	T cell CD4+ memory_XCELL	0.42725	2.2572e-45	2.37006e-43		BRCA (n=1100)	T cell CD4+ memory_XCELL	-0.225391	6.48723e-13	1.36232e-10
	BRCA (n=1100)	T cell CD4+ naive_CIBERSORT	-0.0362514	0.253511	0.40536		BRCA (n=1100)	T cell CD4+ naive_CIBERSORT	-0.0249505	0.432005	0.550938		BRCA (n=1100)	T cell CD4+ naive_CIBERSORT	0.0219668	0.489077	0.715968
	BRCA (n=1100)	T cell CD4+ naive_CIBERSORT-ABS	-0.0360234	0.25651	0.407057		BRCA (n=1100)	T cell CD4+ naive_CIBERSORT-ABS	-0.0250115	0.43088	0.550938		BRCA (n=1100)	T cell CD4+ naive_CIBERSORT-ABS	0.0220158	0.48811	0.715968
	BRCA (n=1100)	T cell CD4+ naive_XCELL	-0.0338129	0.286872	0.444642		BRCA (n=1100)	T cell CD4+ naive_XCELL	0.0313067	0.324118	0.443901		BRCA (n=1100)	T cell CD4+ naive_XCELL	-0.0679879	0.0320899	0.141375
	BRCA (n=1100)	T cell CD4+ Th1_XCELL	-0.227686	3.72922e-13	6.18265e-12		BRCA (n=1100)	T cell CD4+ Th1_XCELL	-0.0388124	0.221485	0.329871		BRCA (n=1100)	T cell CD4+ Th1_XCELL	0.100362	0.00153378	0.0130578
	BRCA (n=1100)	T cell CD4+ Th2_XCELL	0.414138	1.79823e-42	1.13289e-39		BRCA (n=1100)	T cell CD4+ Th2_XCELL	0.710947	7.60705e-154	4.79244e-151		BRCA (n=1100)	T cell CD4+ Th2_XCELL	-0.206975	4.43647e-11	5.58996e-09
	BRCA (n=1100)	T cell CD4+_EPIC	0.263789	2.75708e-17	8.27125e-16		BRCA (n=1100)	T cell CD4+_EPIC	0.173413	3.7511e-08	2.56869e-07		BRCA (n=1100)	T cell CD4+_EPIC	0.0391524	0.217461	0.483603
	BRCA (n=1100)	T cell CD4+_TIMER	-0.123259	9.77669e-05	0.000433755		BRCA (n=1100)	T cell CD4+_TIMER	-0.0315351	0.320599	0.440038		BRCA (n=1100)	T cell CD4+_TIMER	-0.0522564	0.0996445	0.310503
	BRCA-Basal (n=191)	T cell CD4+ (non-regulatory)_QUANTISEQ	-0.0105659	0.889946	0.937307		BRCA-Basal (n=191)	T cell CD4+ (non-regulatory)_QUANTISEQ	-0.0953141	0.21091	0.318641		BRCA-Basal (n=191)	T cell CD4+ (non-regulatory)_QUANTISEQ	0.0702048	0.357297	0.615161
	BRCA-Basal (n=191)	T cell CD4+ (non-regulatory)_XCELL	0.122589	0.107075	0.200765		BRCA-Basal (n=191)	T cell CD4+ (non-regulatory)_XCELL	0.116442	0.125988	0.220479		BRCA-Basal (n=191)	T cell CD4+ (non-regulatory)_XCELL	-0.0744354	0.328991	0.587151
	BRCA-Basal (n=191)	T cell CD4+ central memory_XCELL	-0.242262	0.00127859	0.0046832		BRCA-Basal (n=191)	T cell CD4+ central memory_XCELL	-0.223537	0.0030267	0.00912353		BRCA-Basal (n=191)	T cell CD4+ central memory_XCELL	0.0717241	0.346962	0.605501
	BRCA-Basal (n=191)	T cell CD4+ effector memory_XCELL	-0.162536	0.0321284	0.0787582		BRCA-Basal (n=191)	T cell CD4+ effector memory_XCELL	-0.130587	0.0858875	0.161923		BRCA-Basal (n=191)	T cell CD4+ effector memory_XCELL	0.0701929	0.357379	0.615161
	BRCA-Basal (n=191)	T cell CD4+ memory activated_CIBERSORT	0.156018	0.0398029	0.0918529		BRCA-Basal (n=191)	T cell CD4+ memory activated_CIBERSORT	0.145992	0.0545804	0.108815		BRCA-Basal (n=191)	T cell CD4+ memory activated_CIBERSORT	-0.089449	0.24049	0.51013
	BRCA-Basal (n=191)	T cell CD4+ memory activated_CIBERSORT-ABS	0.174673	0.0211536	0.0557604		BRCA-Basal (n=191)	T cell CD4+ memory activated_CIBERSORT-ABS	0.160316	0.0345869	0.0728755		BRCA-Basal (n=191)	T cell CD4+ memory activated_CIBERSORT-ABS	-0.077868	0.307113	0.567394
	BRCA-Basal (n=191)	T cell CD4+ memory resting_CIBERSORT	0.157602	0.0378084	0.0882196		BRCA-Basal (n=191)	T cell CD4+ memory resting_CIBERSORT	0.129054	0.0896647	0.165656		BRCA-Basal (n=191)	T cell CD4+ memory resting_CIBERSORT	-0.0353378	0.64342	0.822072
	BRCA-Basal (n=191)	T cell CD4+ memory resting_CIBERSORT-ABS	0.186462	0.0137579	0.0390426		BRCA-Basal (n=191)	T cell CD4+ memory resting_CIBERSORT-ABS	0.215947	0.00421182	0.0120065		BRCA-Basal (n=191)	T cell CD4+ memory resting_CIBERSORT-ABS	-0.0320518	0.674593	0.833321
	BRCA-Basal (n=191)	T cell CD4+ memory_XCELL	0.355397	1.49231e-06	9.89638e-06		BRCA-Basal (n=191)	T cell CD4+ memory_XCELL	0.40766	2.36288e-08	1.71105e-07		BRCA-Basal (n=191)	T cell CD4+ memory_XCELL	-0.194332	0.0101852	0.0599688
	BRCA-Basal (n=191)	T cell CD4+ naive_CIBERSORT	-0.0542243	0.47731	0.650877		BRCA-Basal (n=191)	T cell CD4+ naive_CIBERSORT	-0.130035	0.0872308	0.163072		BRCA-Basal (n=191)	T cell CD4+ naive_CIBERSORT	0.0352382	0.644356	0.822072
	BRCA-Basal (n=191)	T cell CD4+ naive_CIBERSORT-ABS	-0.0539925	0.479198	0.65204		BRCA-Basal (n=191)	T cell CD4+ naive_CIBERSORT-ABS	-0.130351	0.0864591	0.162111		BRCA-Basal (n=191)	T cell CD4+ naive_CIBERSORT-ABS	0.0344827	0.651475	0.825156
	BRCA-Basal (n=191)	T cell CD4+ naive_XCELL	-0.00964088	0.899528	0.942917		BRCA-Basal (n=191)	T cell CD4+ naive_XCELL	-0.0324357	0.670921	0.764341		BRCA-Basal (n=191)	T cell CD4+ naive_XCELL	-0.0572899	0.452728	0.715968
	BRCA-Basal (n=191)	T cell CD4+ Th1_XCELL	-0.300331	5.66281e-05	0.000264264		BRCA-Basal (n=191)	T cell CD4+ Th1_XCELL	-0.266174	0.000385197	0.00153591		BRCA-Basal (n=191)	T cell CD4+ Th1_XCELL	0.0665338	0.383054	0.646982
	BRCA-Basal (n=191)	T cell CD4+ Th2_XCELL	0.446727	6.45738e-10	7.67576e-09		BRCA-Basal (n=191)	T cell CD4+ Th2_XCELL	0.49841	2.58803e-12	3.07634e-11		BRCA-Basal (n=191)	T cell CD4+ Th2_XCELL	-0.168959	0.0258334	0.120556
	BRCA-Basal (n=191)	T cell CD4+_EPIC	0.36433	7.72744e-07	5.46999e-06		BRCA-Basal (n=191)	T cell CD4+_EPIC	0.455606	2.66818e-10	2.40136e-09		BRCA-Basal (n=191)	T cell CD4+_EPIC	0.0370973	0.626976	0.813151
	BRCA-Basal (n=191)	T cell CD4+_TIMER	-0.0120648	0.874453	0.929015		BRCA-Basal (n=191)	T cell CD4+_TIMER	0.0795183	0.296943	0.415721		BRCA-Basal (n=191)	T cell CD4+_TIMER	-0.0122535	0.872506	0.95265
	BRCA-Her2 (n=82)	T cell CD4+ (non-regulatory)_QUANTISEQ	-0.0229238	0.848419	0.912123		BRCA-Her2 (n=82)	T cell CD4+ (non-regulatory)_QUANTISEQ	-0.0381318	0.750476	0.815055		BRCA-Her2 (n=82)	T cell CD4+ (non-regulatory)_QUANTISEQ	-0.174757	0.14204	0.389065
	BRCA-Her2 (n=82)	T cell CD4+ (non-regulatory)_XCELL	-0.00775178	0.948472	0.97338		BRCA-Her2 (n=82)	T cell CD4+ (non-regulatory)_XCELL	-0.0355076	0.767144	0.822073		BRCA-Her2 (n=82)	T cell CD4+ (non-regulatory)_XCELL	-0.0665386	0.578667	0.778553
	BRCA-Her2 (n=82)	T cell CD4+ central memory_XCELL	-0.295569	0.0117126	0.034481		BRCA-Her2 (n=82)	T cell CD4+ central memory_XCELL	-0.270659	0.0214751	0.0493771		BRCA-Her2 (n=82)	T cell CD4+ central memory_XCELL	0.25603	0.0299471	0.134762
	BRCA-Her2 (n=82)	T cell CD4+ effector memory_XCELL	-0.31919	0.00627803	0.0194371		BRCA-Her2 (n=82)	T cell CD4+ effector memory_XCELL	-0.353013	0.00235355	0.00745094		BRCA-Her2 (n=82)	T cell CD4+ effector memory_XCELL	0.243635	0.0391778	0.162625
	BRCA-Her2 (n=82)	T cell CD4+ memory activated_CIBERSORT	0.119464	0.317537	0.480222		BRCA-Her2 (n=82)	T cell CD4+ memory activated_CIBERSORT	0.119835	0.316026	0.43705		BRCA-Her2 (n=82)	T cell CD4+ memory activated_CIBERSORT	-0.089283	0.455774	0.715968
	BRCA-Her2 (n=82)	T cell CD4+ memory activated_CIBERSORT-ABS	0.119906	0.315738	0.479314		BRCA-Her2 (n=82)	T cell CD4+ memory activated_CIBERSORT-ABS	0.11292	0.344958	0.465361		BRCA-Her2 (n=82)	T cell CD4+ memory activated_CIBERSORT-ABS	-0.0863392	0.470824	0.715968
	BRCA-Her2 (n=82)	T cell CD4+ memory resting_CIBERSORT	0.303411	0.00957378	0.0285852		BRCA-Her2 (n=82)	T cell CD4+ memory resting_CIBERSORT	0.066735	0.577544	0.685221		BRCA-Her2 (n=82)	T cell CD4+ memory resting_CIBERSORT	-0.0714636	0.550815	0.754945
	BRCA-Her2 (n=82)	T cell CD4+ memory resting_CIBERSORT-ABS	0.24037	0.0419687	0.0961464		BRCA-Her2 (n=82)	T cell CD4+ memory resting_CIBERSORT-ABS	0.000395218	0.997371	0.999288		BRCA-Her2 (n=82)	T cell CD4+ memory resting_CIBERSORT-ABS	0.00286487	0.980945	0.991967
	BRCA-Her2 (n=82)	T cell CD4+ memory_XCELL	0.422428	0.000218759	0.000894923		BRCA-Her2 (n=82)	T cell CD4+ memory_XCELL	0.202174	0.088547	0.164556		BRCA-Her2 (n=82)	T cell CD4+ memory_XCELL	-0.0518583	0.665289	0.829965
	BRCA-Her2 (n=82)	T cell CD4+ naive_CIBERSORT	NA	NA	NA		BRCA-Her2 (n=82)	T cell CD4+ naive_CIBERSORT	NA	NA	NA		BRCA-Her2 (n=82)	T cell CD4+ naive_CIBERSORT	NA	NA	NA
	BRCA-Her2 (n=82)	T cell CD4+ naive_CIBERSORT-ABS	NA	NA	NA		BRCA-Her2 (n=82)	T cell CD4+ naive_CIBERSORT-ABS	NA	NA	NA		BRCA-Her2 (n=82)	T cell CD4+ naive_CIBERSORT-ABS	NA	NA	NA
	BRCA-Her2 (n=82)	T cell CD4+ naive_XCELL	-0.208021	0.0795232	0.161092		BRCA-Her2 (n=82)	T cell CD4+ naive_XCELL	-0.374023	0.00121016	0.00416613		BRCA-Her2 (n=82)	T cell CD4+ naive_XCELL	-0.0876053	0.464318	0.715968
	BRCA-Her2 (n=82)	T cell CD4+ Th1_XCELL	-0.151097	0.205172	0.341627		BRCA-Her2 (n=82)	T cell CD4+ Th1_XCELL	-0.299905	0.0104839	0.027069		BRCA-Her2 (n=82)	T cell CD4+ Th1_XCELL	0.0304111	0.799813	0.935225
	BRCA-Her2 (n=82)	T cell CD4+ Th2_XCELL	0.60808	1.46828e-08	1.4231e-07		BRCA-Her2 (n=82)	T cell CD4+ Th2_XCELL	0.379241	0.00101877	0.00362953		BRCA-Her2 (n=82)	T cell CD4+ Th2_XCELL	-0.148225	0.214016	0.483603
	BRCA-Her2 (n=82)	T cell CD4+_EPIC	0.256147	0.0298696	0.0749715		BRCA-Her2 (n=82)	T cell CD4+_EPIC	0.292048	0.0128007	0.0320017		BRCA-Her2 (n=82)	T cell CD4+_EPIC	0.0518937	0.665074	0.829965
	BRCA-Her2 (n=82)	T cell CD4+_TIMER	-0.047364	0.69278	0.812759		BRCA-Her2 (n=82)	T cell CD4+_TIMER	-0.106094	0.375083	0.500641		BRCA-Her2 (n=82)	T cell CD4+_TIMER	-0.0138875	0.907825	0.966369
	BRCA-LumA (n=568)	T cell CD4+ (non-regulatory)_QUANTISEQ	0.0925459	0.0354048	0.08433		BRCA-LumA (n=568)	T cell CD4+ (non-regulatory)_QUANTISEQ	0.0173149	0.694485	0.784096		BRCA-LumA (n=568)	T cell CD4+ (non-regulatory)_QUANTISEQ	-0.0439113	0.319005	0.580084
	BRCA-LumA (n=568)	T cell CD4+ (non-regulatory)_XCELL	0.02621	0.552103	0.704099		BRCA-LumA (n=568)	T cell CD4+ (non-regulatory)_XCELL	-0.00810095	0.854207	0.893937		BRCA-LumA (n=568)	T cell CD4+ (non-regulatory)_XCELL	-0.0230848	0.600492	0.789792
	BRCA-LumA (n=568)	T cell CD4+ central memory_XCELL	-0.358993	3.59596e-17	1.02975e-15		BRCA-LumA (n=568)	T cell CD4+ central memory_XCELL	-0.265173	9.08068e-10	7.42965e-09		BRCA-LumA (n=568)	T cell CD4+ central memory_XCELL	0.0841263	0.0559284	0.212259
	BRCA-LumA (n=568)	T cell CD4+ effector memory_XCELL	-0.197062	6.35485e-06	3.74164e-05		BRCA-LumA (n=568)	T cell CD4+ effector memory_XCELL	-0.133601	0.00233398	0.00745094		BRCA-LumA (n=568)	T cell CD4+ effector memory_XCELL	0.0237194	0.590513	0.785265
	BRCA-LumA (n=568)	T cell CD4+ memory activated_CIBERSORT	0.16816	0.000122193	0.000528845		BRCA-LumA (n=568)	T cell CD4+ memory activated_CIBERSORT	0.13234	0.00256908	0.00789523		BRCA-LumA (n=568)	T cell CD4+ memory activated_CIBERSORT	-0.0631882	0.151371	0.402074
	BRCA-LumA (n=568)	T cell CD4+ memory activated_CIBERSORT-ABS	0.168056	0.000123397	0.000528845		BRCA-LumA (n=568)	T cell CD4+ memory activated_CIBERSORT-ABS	0.132781	0.00248445	0.00771037		BRCA-LumA (n=568)	T cell CD4+ memory activated_CIBERSORT-ABS	-0.0639895	0.146241	0.393417
	BRCA-LumA (n=568)	T cell CD4+ memory resting_CIBERSORT	0.315323	2.129e-13	3.79592e-12		BRCA-LumA (n=568)	T cell CD4+ memory resting_CIBERSORT	0.281962	6.64051e-11	6.53675e-10		BRCA-LumA (n=568)	T cell CD4+ memory resting_CIBERSORT	-0.0724635	0.0998001	0.310503
	BRCA-LumA (n=568)	T cell CD4+ memory resting_CIBERSORT-ABS	0.303925	1.6467e-12	2.47005e-11		BRCA-LumA (n=568)	T cell CD4+ memory resting_CIBERSORT-ABS	0.334742	5.30217e-15	7.95326e-14		BRCA-LumA (n=568)	T cell CD4+ memory resting_CIBERSORT-ABS	-0.0721308	0.10137	0.311121
	BRCA-LumA (n=568)	T cell CD4+ memory_XCELL	0.336521	3.72985e-15	8.39216e-14		BRCA-LumA (n=568)	T cell CD4+ memory_XCELL	0.30321	1.86668e-12	2.40002e-11		BRCA-LumA (n=568)	T cell CD4+ memory_XCELL	-0.199408	4.89946e-06	0.000163789
	BRCA-LumA (n=568)	T cell CD4+ naive_CIBERSORT	-0.0286286	0.516013	0.676542		BRCA-LumA (n=568)	T cell CD4+ naive_CIBERSORT	0.0366762	0.405301	0.528654		BRCA-LumA (n=568)	T cell CD4+ naive_CIBERSORT	0.0444832	0.312737	0.576095
	BRCA-LumA (n=568)	T cell CD4+ naive_CIBERSORT-ABS	-0.0280285	0.524852	0.682055		BRCA-LumA (n=568)	T cell CD4+ naive_CIBERSORT-ABS	0.0362829	0.410359	0.532302		BRCA-LumA (n=568)	T cell CD4+ naive_CIBERSORT-ABS	0.0451363	0.305679	0.566943
	BRCA-LumA (n=568)	T cell CD4+ naive_XCELL	-0.0557696	0.205518	0.341627		BRCA-LumA (n=568)	T cell CD4+ naive_XCELL	0.0195232	0.657853	0.754913		BRCA-LumA (n=568)	T cell CD4+ naive_XCELL	-0.023305	0.59702	0.788867
	BRCA-LumA (n=568)	T cell CD4+ Th1_XCELL	-0.356389	6.27722e-17	1.71941e-15		BRCA-LumA (n=568)	T cell CD4+ Th1_XCELL	-0.274194	2.27724e-10	2.10979e-09		BRCA-LumA (n=568)	T cell CD4+ Th1_XCELL	0.241343	2.75037e-08	1.44395e-06
	BRCA-LumA (n=568)	T cell CD4+ Th2_XCELL	0.425332	3.95064e-24	2.26264e-22		BRCA-LumA (n=568)	T cell CD4+ Th2_XCELL	0.57724	2.88892e-47	3.64004e-45		BRCA-LumA (n=568)	T cell CD4+ Th2_XCELL	-0.110167	0.012193	0.0692036
	BRCA-LumA (n=568)	T cell CD4+_EPIC	0.28199	6.61078e-11	8.49957e-10		BRCA-LumA (n=568)	T cell CD4+_EPIC	0.30587	1.1689e-12	1.56682e-11		BRCA-LumA (n=568)	T cell CD4+_EPIC	0.0165295	0.707693	0.865721
	BRCA-LumA (n=568)	T cell CD4+_TIMER	-0.233952	7.38694e-08	6.37503e-07		BRCA-LumA (n=568)	T cell CD4+_TIMER	-0.133901	0.002281	0.00733179		BRCA-LumA (n=568)	T cell CD4+_TIMER	-0.0196041	0.656527	0.826687
	BRCA-LumB (n=219)	T cell CD4+ (non-regulatory)_QUANTISEQ	0.0463795	0.522953	0.682055		BRCA-LumB (n=219)	T cell CD4+ (non-regulatory)_QUANTISEQ	0.00105467	0.988416	0.993146		BRCA-LumB (n=219)	T cell CD4+ (non-regulatory)_QUANTISEQ	-0.0504868	0.486779	0.715968
	BRCA-LumB (n=219)	T cell CD4+ (non-regulatory)_XCELL	-0.0678504	0.349736	0.514086		BRCA-LumB (n=219)	T cell CD4+ (non-regulatory)_XCELL	0.164218	0.0228408	0.0521366		BRCA-LumB (n=219)	T cell CD4+ (non-regulatory)_XCELL	-0.0693344	0.339273	0.597044
	BRCA-LumB (n=219)	T cell CD4+ central memory_XCELL	-0.289584	4.62053e-05	0.000222209		BRCA-LumB (n=219)	T cell CD4+ central memory_XCELL	-0.218358	0.00234463	0.00745094		BRCA-LumB (n=219)	T cell CD4+ central memory_XCELL	0.0118753	0.87014	0.95265
	BRCA-LumB (n=219)	T cell CD4+ effector memory_XCELL	-0.166928	0.0206577	0.0549128		BRCA-LumB (n=219)	T cell CD4+ effector memory_XCELL	-0.207739	0.00383611	0.0112011		BRCA-LumB (n=219)	T cell CD4+ effector memory_XCELL	0.00482156	0.94708	0.975472
	BRCA-LumB (n=219)	T cell CD4+ memory activated_CIBERSORT	0.176531	0.01431	0.0398908		BRCA-LumB (n=219)	T cell CD4+ memory activated_CIBERSORT	0.135513	0.0609144	0.119925		BRCA-LumB (n=219)	T cell CD4+ memory activated_CIBERSORT	-0.125159	0.0836781	0.271738
	BRCA-LumB (n=219)	T cell CD4+ memory activated_CIBERSORT-ABS	0.176816	0.0141514	0.039624		BRCA-LumB (n=219)	T cell CD4+ memory activated_CIBERSORT-ABS	0.133471	0.0649485	0.127073		BRCA-LumB (n=219)	T cell CD4+ memory activated_CIBERSORT-ABS	-0.126616	0.0801116	0.265068
	BRCA-LumB (n=219)	T cell CD4+ memory resting_CIBERSORT	0.218066	0.00237738	0.00822941		BRCA-LumB (n=219)	T cell CD4+ memory resting_CIBERSORT	0.085272	0.239599	0.35268		BRCA-LumB (n=219)	T cell CD4+ memory resting_CIBERSORT	-0.01496	0.836831	0.942959
	BRCA-LumB (n=219)	T cell CD4+ memory resting_CIBERSORT-ABS	0.257779	0.000306477	0.00122203		BRCA-LumB (n=219)	T cell CD4+ memory resting_CIBERSORT-ABS	0.108052	0.13575	0.230256		BRCA-LumB (n=219)	T cell CD4+ memory resting_CIBERSORT-ABS	-0.0466649	0.520395	0.72533
	BRCA-LumB (n=219)	T cell CD4+ memory_XCELL	0.394906	1.44193e-08	1.4194e-07		BRCA-LumB (n=219)	T cell CD4+ memory_XCELL	0.308238	1.36409e-05	6.98681e-05		BRCA-LumB (n=219)	T cell CD4+ memory_XCELL	-0.207232	0.00392513	0.0284234
	BRCA-LumB (n=219)	T cell CD4+ naive_CIBERSORT	-0.0185255	0.79869	0.882763		BRCA-LumB (n=219)	T cell CD4+ naive_CIBERSORT	-0.0437327	0.546968	0.661401		BRCA-LumB (n=219)	T cell CD4+ naive_CIBERSORT	-0.0858542	0.236393	0.506755
	BRCA-LumB (n=219)	T cell CD4+ naive_CIBERSORT-ABS	-0.0185255	0.79869	0.882763		BRCA-LumB (n=219)	T cell CD4+ naive_CIBERSORT-ABS	-0.0437327	0.546968	0.661401		BRCA-LumB (n=219)	T cell CD4+ naive_CIBERSORT-ABS	-0.0858542	0.236393	0.506755
	BRCA-LumB (n=219)	T cell CD4+ naive_XCELL	0.0166511	0.818688	0.893888		BRCA-LumB (n=219)	T cell CD4+ naive_XCELL	-0.0707631	0.32939	0.450143		BRCA-LumB (n=219)	T cell CD4+ naive_XCELL	0.00603708	0.933767	0.974396
	BRCA-LumB (n=219)	T cell CD4+ Th1_XCELL	-0.309717	1.23391e-05	6.75968e-05		BRCA-LumB (n=219)	T cell CD4+ Th1_XCELL	-0.302341	2.02447e-05	9.77556e-05		BRCA-LumB (n=219)	T cell CD4+ Th1_XCELL	0.0757209	0.296546	0.562724
	BRCA-LumB (n=219)	T cell CD4+ Th2_XCELL	0.537881	8.61411e-16	2.08727e-14		BRCA-LumB (n=219)	T cell CD4+ Th2_XCELL	0.594661	9.54907e-20	2.0053e-18		BRCA-LumB (n=219)	T cell CD4+ Th2_XCELL	-0.0695315	0.337899	0.596292
	BRCA-LumB (n=219)	T cell CD4+_EPIC	0.311641	1.08203e-05	6.14125e-05		BRCA-LumB (n=219)	T cell CD4+_EPIC	0.250893	0.000447972	0.00176389		BRCA-LumB (n=219)	T cell CD4+_EPIC	-0.0224	0.757782	0.903249
	BRCA-LumB (n=219)	T cell CD4+_TIMER	-0.0225232	0.756491	0.854763		BRCA-LumB (n=219)	T cell CD4+_TIMER	-0.112031	0.121844	0.213821		BRCA-LumB (n=219)	T cell CD4+_TIMER	-0.0211945	0.770444	0.908951
	CESC (n=306)	T cell CD4+ (non-regulatory)_QUANTISEQ	-0.0407615	0.499282	0.665134		CESC (n=306)	T cell CD4+ (non-regulatory)_QUANTISEQ	-0.0529236	0.380239	0.505058		CESC (n=306)	T cell CD4+ (non-regulatory)_QUANTISEQ	-0.0917801	0.12755	0.361965
	CESC (n=306)	T cell CD4+ (non-regulatory)_XCELL	0.0185655	0.758371	0.854763		CESC (n=306)	T cell CD4+ (non-regulatory)_XCELL	0.0453956	0.451748	0.568066		CESC (n=306)	T cell CD4+ (non-regulatory)_XCELL	-0.051603	0.392257	0.658467
	CESC (n=306)	T cell CD4+ central memory_XCELL	-0.114332	0.057368	0.124199		CESC (n=306)	T cell CD4+ central memory_XCELL	-0.0192773	0.74941	0.815055		CESC (n=306)	T cell CD4+ central memory_XCELL	-0.0907798	0.13177	0.368956
	CESC (n=306)	T cell CD4+ effector memory_XCELL	-0.414467	6.33829e-13	9.73933e-12		CESC (n=306)	T cell CD4+ effector memory_XCELL	-0.28815	1.07196e-06	6.62094e-06		CESC (n=306)	T cell CD4+ effector memory_XCELL	-0.0164493	0.785198	0.922901
	CESC (n=306)	T cell CD4+ memory activated_CIBERSORT	0.0666471	0.268968	0.423625		CESC (n=306)	T cell CD4+ memory activated_CIBERSORT	0.00418151	0.944767	0.960523		CESC (n=306)	T cell CD4+ memory activated_CIBERSORT	-0.049889	0.408193	0.676741
	CESC (n=306)	T cell CD4+ memory activated_CIBERSORT-ABS	0.0664369	0.270484	0.423893		CESC (n=306)	T cell CD4+ memory activated_CIBERSORT-ABS	0.0102134	0.865623	0.902885		CESC (n=306)	T cell CD4+ memory activated_CIBERSORT-ABS	-0.0508213	0.399478	0.666668
	CESC (n=306)	T cell CD4+ memory resting_CIBERSORT	-0.0211493	0.726007	0.836168		CESC (n=306)	T cell CD4+ memory resting_CIBERSORT	0.0935292	0.120422	0.212494		CESC (n=306)	T cell CD4+ memory resting_CIBERSORT	-0.0080881	0.893398	0.96212
	CESC (n=306)	T cell CD4+ memory resting_CIBERSORT-ABS	-0.0204688	0.734486	0.841321		CESC (n=306)	T cell CD4+ memory resting_CIBERSORT-ABS	0.158316	0.00829916	0.0218764		CESC (n=306)	T cell CD4+ memory resting_CIBERSORT-ABS	0.0122737	0.838854	0.942959
	CESC (n=306)	T cell CD4+ memory_XCELL	0.245858	3.51788e-05	0.000171803		CESC (n=306)	T cell CD4+ memory_XCELL	0.214065	0.000332815	0.00134406		CESC (n=306)	T cell CD4+ memory_XCELL	-0.145898	0.0150878	0.0819422
	CESC (n=306)	T cell CD4+ naive_CIBERSORT	0.033593	0.577714	0.717869		CESC (n=306)	T cell CD4+ naive_CIBERSORT	-0.00889654	0.882815	0.913257		CESC (n=306)	T cell CD4+ naive_CIBERSORT	-0.0343582	0.569074	0.769349
	CESC (n=306)	T cell CD4+ naive_CIBERSORT-ABS	0.033593	0.577714	0.717869		CESC (n=306)	T cell CD4+ naive_CIBERSORT-ABS	-0.00889654	0.882815	0.913257		CESC (n=306)	T cell CD4+ naive_CIBERSORT-ABS	-0.0343582	0.569074	0.769349
	CESC (n=306)	T cell CD4+ naive_XCELL	-0.194472	0.00114139	0.00422987		CESC (n=306)	T cell CD4+ naive_XCELL	-0.150266	0.0122852	0.0310831		CESC (n=306)	T cell CD4+ naive_XCELL	-0.0939536	0.118741	0.348927
	CESC (n=306)	T cell CD4+ Th1_XCELL	0.0379083	0.529813	0.685384		CESC (n=306)	T cell CD4+ Th1_XCELL	-0.268428	5.87735e-06	3.16473e-05		CESC (n=306)	T cell CD4+ Th1_XCELL	0.17414	0.0036444	0.0270114
	CESC (n=306)	T cell CD4+ Th2_XCELL	0.405681	2.12901e-12	3.11925e-11		CESC (n=306)	T cell CD4+ Th2_XCELL	0.282467	1.77424e-06	1.06455e-05		CESC (n=306)	T cell CD4+ Th2_XCELL	-0.066125	0.272745	0.547226
	CESC (n=306)	T cell CD4+_EPIC	0.152935	0.0108079	0.0319671		CESC (n=306)	T cell CD4+_EPIC	0.315786	7.87394e-08	5.16727e-07		CESC (n=306)	T cell CD4+_EPIC	-0.0649078	0.281689	0.5525
	CESC (n=306)	T cell CD4+_TIMER	-0.0818413	0.17439	0.298189		CESC (n=306)	T cell CD4+_TIMER	-0.0302827	0.615779	0.722422		CESC (n=306)	T cell CD4+_TIMER	0.077793	0.196761	0.46494
	CHOL (n=36)	T cell CD4+ (non-regulatory)_QUANTISEQ	0.120426	0.490768	0.66065		CHOL (n=36)	T cell CD4+ (non-regulatory)_QUANTISEQ	0.0568066	0.74584	0.814349		CHOL (n=36)	T cell CD4+ (non-regulatory)_QUANTISEQ	0.231328	0.181199	0.450933
	CHOL (n=36)	T cell CD4+ (non-regulatory)_XCELL	0.0452493	0.796323	0.882763		CHOL (n=36)	T cell CD4+ (non-regulatory)_XCELL	-0.256641	0.136692	0.230256		CHOL (n=36)	T cell CD4+ (non-regulatory)_XCELL	0.0304586	0.862108	0.947534
	CHOL (n=36)	T cell CD4+ central memory_XCELL	-0.18464	0.28831	0.444642		CHOL (n=36)	T cell CD4+ central memory_XCELL	-0.252138	0.143955	0.239291		CHOL (n=36)	T cell CD4+ central memory_XCELL	0.214075	0.216881	0.483603
	CHOL (n=36)	T cell CD4+ effector memory_XCELL	-0.052919	0.762717	0.854763		CHOL (n=36)	T cell CD4+ effector memory_XCELL	-0.0657137	0.70762	0.791108		CHOL (n=36)	T cell CD4+ effector memory_XCELL	-0.182191	0.294865	0.561223
	CHOL (n=36)	T cell CD4+ memory activated_CIBERSORT	0.287428	0.0940857	0.182382		CHOL (n=36)	T cell CD4+ memory activated_CIBERSORT	0.200597	0.24791	0.359869		CHOL (n=36)	T cell CD4+ memory activated_CIBERSORT	-0.116026	0.50686	0.715968
	CHOL (n=36)	T cell CD4+ memory activated_CIBERSORT-ABS	0.287428	0.0940857	0.182382		CHOL (n=36)	T cell CD4+ memory activated_CIBERSORT-ABS	0.200597	0.24791	0.359869		CHOL (n=36)	T cell CD4+ memory activated_CIBERSORT-ABS	-0.116026	0.50686	0.715968
	CHOL (n=36)	T cell CD4+ memory resting_CIBERSORT	0.0684023	0.696215	0.815271		CHOL (n=36)	T cell CD4+ memory resting_CIBERSORT	-0.0633769	0.717584	0.791678		CHOL (n=36)	T cell CD4+ memory resting_CIBERSORT	0.0355184	0.839477	0.942959
	CHOL (n=36)	T cell CD4+ memory resting_CIBERSORT-ABS	0.0793261	0.65057	0.774781		CHOL (n=36)	T cell CD4+ memory resting_CIBERSORT-ABS	-0.0630939	0.718794	0.791678		CHOL (n=36)	T cell CD4+ memory resting_CIBERSORT-ABS	-0.028231	0.872107	0.95265
	CHOL (n=36)	T cell CD4+ memory_XCELL	0.111906	0.522161	0.682055		CHOL (n=36)	T cell CD4+ memory_XCELL	0.0999748	0.567719	0.679041		CHOL (n=36)	T cell CD4+ memory_XCELL	-0.216391	0.211829	0.483603
	CHOL (n=36)	T cell CD4+ naive_CIBERSORT	0.0852542	0.6263	0.758786		CHOL (n=36)	T cell CD4+ naive_CIBERSORT	-0.00892839	0.959402	0.968627		CHOL (n=36)	T cell CD4+ naive_CIBERSORT	-0.171983	0.323202	0.581764
	CHOL (n=36)	T cell CD4+ naive_CIBERSORT-ABS	0.0852542	0.6263	0.758786		CHOL (n=36)	T cell CD4+ naive_CIBERSORT-ABS	-0.00892839	0.959402	0.968627		CHOL (n=36)	T cell CD4+ naive_CIBERSORT-ABS	-0.171983	0.323202	0.581764
	CHOL (n=36)	T cell CD4+ naive_XCELL	0.119295	0.494877	0.661937		CHOL (n=36)	T cell CD4+ naive_XCELL	0.174537	0.315959	0.43705		CHOL (n=36)	T cell CD4+ naive_XCELL	-0.392624	0.0196482	0.0982412
	CHOL (n=36)	T cell CD4+ Th1_XCELL	-0.132066	0.449494	0.622376		CHOL (n=36)	T cell CD4+ Th1_XCELL	-0.340082	0.0456184	0.0933104		CHOL (n=36)	T cell CD4+ Th1_XCELL	-0.0338088	0.84711	0.945246
	CHOL (n=36)	T cell CD4+ Th2_XCELL	0.191798	0.269693	0.423707		CHOL (n=36)	T cell CD4+ Th2_XCELL	0.611244	9.59744e-05	0.000419888		CHOL (n=36)	T cell CD4+ Th2_XCELL	-0.119333	0.494738	0.715968
	CHOL (n=36)	T cell CD4+_EPIC	-0.225983	0.191777	0.323912		CHOL (n=36)	T cell CD4+_EPIC	-0.192869	0.266976	0.382261		CHOL (n=36)	T cell CD4+_EPIC	-0.317589	0.0630128	0.228351
	CHOL (n=36)	T cell CD4+_TIMER	-0.292332	0.0883623	0.173343		CHOL (n=36)	T cell CD4+_TIMER	-0.52093	0.0013343	0.00451939		CHOL (n=36)	T cell CD4+_TIMER	0.0556797	0.750721	0.902287
	COAD (n=458)	T cell CD4+ (non-regulatory)_QUANTISEQ	-0.130531	0.030463	0.0758564		COAD (n=458)	T cell CD4+ (non-regulatory)_QUANTISEQ	-0.024501	0.685836	0.775721		COAD (n=458)	T cell CD4+ (non-regulatory)_QUANTISEQ	-0.00351498	0.95373	0.976991
	COAD (n=458)	T cell CD4+ (non-regulatory)_XCELL	-0.00424154	0.944179	0.971949		COAD (n=458)	T cell CD4+ (non-regulatory)_XCELL	-0.156632	0.00927633	0.0241491		COAD (n=458)	T cell CD4+ (non-regulatory)_XCELL	0.164633	0.00621183	0.0403449
	COAD (n=458)	T cell CD4+ central memory_XCELL	-0.104645	0.0832399	0.16648		COAD (n=458)	T cell CD4+ central memory_XCELL	-0.265606	8.00829e-06	4.20435e-05		COAD (n=458)	T cell CD4+ central memory_XCELL	0.0763409	0.206932	0.48106
	COAD (n=458)	T cell CD4+ effector memory_XCELL	-0.158744	0.00835868	0.0253172		COAD (n=458)	T cell CD4+ effector memory_XCELL	-0.211705	0.00040794	0.00161637		COAD (n=458)	T cell CD4+ effector memory_XCELL	0.0548779	0.364627	0.624225
	COAD (n=458)	T cell CD4+ memory activated_CIBERSORT	0.119882	0.0470193	0.105043		COAD (n=458)	T cell CD4+ memory activated_CIBERSORT	0.181539	0.0025117	0.00775672		COAD (n=458)	T cell CD4+ memory activated_CIBERSORT	-0.0993806	0.100051	0.310503
	COAD (n=458)	T cell CD4+ memory activated_CIBERSORT-ABS	0.116203	0.0542591	0.119522		COAD (n=458)	T cell CD4+ memory activated_CIBERSORT-ABS	0.191799	0.00139415	0.00467188		COAD (n=458)	T cell CD4+ memory activated_CIBERSORT-ABS	-0.105573	0.0805259	0.265068
	COAD (n=458)	T cell CD4+ memory resting_CIBERSORT	-0.140006	0.0202	0.0541531		COAD (n=458)	T cell CD4+ memory resting_CIBERSORT	0.0402707	0.506024	0.620224		COAD (n=458)	T cell CD4+ memory resting_CIBERSORT	0.00752116	0.90119	0.966369
	COAD (n=458)	T cell CD4+ memory resting_CIBERSORT-ABS	-0.0833253	0.168235	0.290379		COAD (n=458)	T cell CD4+ memory resting_CIBERSORT-ABS	0.108815	0.0716031	0.138374		COAD (n=458)	T cell CD4+ memory resting_CIBERSORT-ABS	0.0282037	0.641454	0.822072
	COAD (n=458)	T cell CD4+ memory_XCELL	0.0535622	0.376255	0.539956		COAD (n=458)	T cell CD4+ memory_XCELL	0.0756917	0.210831	0.318641		COAD (n=458)	T cell CD4+ memory_XCELL	-0.0181068	0.764998	0.908951
	COAD (n=458)	T cell CD4+ naive_CIBERSORT	0.060454	0.317861	0.480222		COAD (n=458)	T cell CD4+ naive_CIBERSORT	-0.0845246	0.162173	0.260237		COAD (n=458)	T cell CD4+ naive_CIBERSORT	-0.00371895	0.951048	0.975831
	COAD (n=458)	T cell CD4+ naive_CIBERSORT-ABS	0.0601629	0.320201	0.482599		COAD (n=458)	T cell CD4+ naive_CIBERSORT-ABS	-0.0844783	0.162404	0.260237		COAD (n=458)	T cell CD4+ naive_CIBERSORT-ABS	-0.00427444	0.943747	0.97469
	COAD (n=458)	T cell CD4+ naive_XCELL	-0.0107539	0.859095	0.91962		COAD (n=458)	T cell CD4+ naive_XCELL	-0.00290959	0.961692	0.969386		COAD (n=458)	T cell CD4+ naive_XCELL	-0.0823863	0.173098	0.436207
	COAD (n=458)	T cell CD4+ Th1_XCELL	0.251924	2.36794e-05	0.000123289		COAD (n=458)	T cell CD4+ Th1_XCELL	0.168361	0.00512234	0.01397		COAD (n=458)	T cell CD4+ Th1_XCELL	0.0429618	0.477999	0.715968
	COAD (n=458)	T cell CD4+ Th2_XCELL	0.285938	1.42709e-06	9.56454e-06		COAD (n=458)	T cell CD4+ Th2_XCELL	0.498189	1.1748e-18	2.2428e-17		COAD (n=458)	T cell CD4+ Th2_XCELL	-0.178967	0.00289759	0.022262
	COAD (n=458)	T cell CD4+_EPIC	0.0321323	0.595721	0.737412		COAD (n=458)	T cell CD4+_EPIC	0.091334	0.130823	0.225188		COAD (n=458)	T cell CD4+_EPIC	0.0371781	0.53926	0.746237
	COAD (n=458)	T cell CD4+_TIMER	0.0850994	0.159326	0.278049		COAD (n=458)	T cell CD4+_TIMER	0.140882	0.0194244	0.0451563		COAD (n=458)	T cell CD4+_TIMER	0.0923768	0.126466	0.360514
	DLBC (n=48)	T cell CD4+ (non-regulatory)_QUANTISEQ	-0.23808	0.133883	0.239621		DLBC (n=48)	T cell CD4+ (non-regulatory)_QUANTISEQ	-0.249307	0.115971	0.205808		DLBC (n=48)	T cell CD4+ (non-regulatory)_QUANTISEQ	-0.0355313	0.825447	0.942959
	DLBC (n=48)	T cell CD4+ (non-regulatory)_XCELL	-0.0370517	0.8181	0.893888		DLBC (n=48)	T cell CD4+ (non-regulatory)_XCELL	-0.0776009	0.629628	0.733921		DLBC (n=48)	T cell CD4+ (non-regulatory)_XCELL	-0.143518	0.370685	0.627773
	DLBC (n=48)	T cell CD4+ central memory_XCELL	-0.34338	0.0279472	0.0709172		DLBC (n=48)	T cell CD4+ central memory_XCELL	-0.476813	0.00162261	0.00535206		DLBC (n=48)	T cell CD4+ central memory_XCELL	0.0576872	0.720153	0.876387
	DLBC (n=48)	T cell CD4+ effector memory_XCELL	-0.242764	0.126176	0.228954		DLBC (n=48)	T cell CD4+ effector memory_XCELL	-0.271382	0.0861017	0.161923		DLBC (n=48)	T cell CD4+ effector memory_XCELL	-0.250608	0.114018	0.345344
	DLBC (n=48)	T cell CD4+ memory activated_CIBERSORT	0.306706	0.0511243	0.11341		DLBC (n=48)	T cell CD4+ memory activated_CIBERSORT	0.315961	0.0441724	0.090647		DLBC (n=48)	T cell CD4+ memory activated_CIBERSORT	0.0764104	0.634908	0.817032
	DLBC (n=48)	T cell CD4+ memory activated_CIBERSORT-ABS	0.382403	0.0136085	0.0387933		DLBC (n=48)	T cell CD4+ memory activated_CIBERSORT-ABS	0.38632	0.0126006	0.031627		DLBC (n=48)	T cell CD4+ memory activated_CIBERSORT-ABS	0.0363222	0.821624	0.942959
	DLBC (n=48)	T cell CD4+ memory resting_CIBERSORT	0.102154	0.525074	0.682055		DLBC (n=48)	T cell CD4+ memory resting_CIBERSORT	0.226774	0.153923	0.25253		DLBC (n=48)	T cell CD4+ memory resting_CIBERSORT	-0.113642	0.479281	0.715968
	DLBC (n=48)	T cell CD4+ memory resting_CIBERSORT-ABS	0.100125	0.53338	0.688584		DLBC (n=48)	T cell CD4+ memory resting_CIBERSORT-ABS	0.22018	0.166578	0.26501		DLBC (n=48)	T cell CD4+ memory resting_CIBERSORT-ABS	-0.120736	0.452089	0.715968
	DLBC (n=48)	T cell CD4+ memory_XCELL	0.379536	0.0143886	0.0399331		DLBC (n=48)	T cell CD4+ memory_XCELL	0.431852	0.00481129	0.0132944		DLBC (n=48)	T cell CD4+ memory_XCELL	-0.0733467	0.648578	0.825156
	DLBC (n=48)	T cell CD4+ naive_CIBERSORT	-0.0703665	0.661985	0.782459		DLBC (n=48)	T cell CD4+ naive_CIBERSORT	-0.133686	0.404682	0.528654		DLBC (n=48)	T cell CD4+ naive_CIBERSORT	0.236556	0.136467	0.377079
	DLBC (n=48)	T cell CD4+ naive_CIBERSORT-ABS	-0.0808633	0.615253	0.752639		DLBC (n=48)	T cell CD4+ naive_CIBERSORT-ABS	-0.132015	0.410633	0.532302		DLBC (n=48)	T cell CD4+ naive_CIBERSORT-ABS	0.236902	0.135876	0.377079
	DLBC (n=48)	T cell CD4+ naive_XCELL	0.115175	0.473336	0.646858		DLBC (n=48)	T cell CD4+ naive_XCELL	0.0476676	0.767268	0.822073		DLBC (n=48)	T cell CD4+ naive_XCELL	-0.11064	0.491044	0.715968
	DLBC (n=48)	T cell CD4+ Th1_XCELL	0.00341399	0.983099	0.992645		DLBC (n=48)	T cell CD4+ Th1_XCELL	-0.103582	0.519267	0.63305		DLBC (n=48)	T cell CD4+ Th1_XCELL	0.117615	0.463948	0.715968
	DLBC (n=48)	T cell CD4+ Th2_XCELL	0.438336	0.00414968	0.0134802		DLBC (n=48)	T cell CD4+ Th2_XCELL	0.621865	1.42513e-05	7.1984e-05		DLBC (n=48)	T cell CD4+ Th2_XCELL	0.0309394	0.84772	0.945246
	DLBC (n=48)	T cell CD4+_EPIC	-0.095678	0.551803	0.704099		DLBC (n=48)	T cell CD4+_EPIC	-0.141186	0.37859	0.504253		DLBC (n=48)	T cell CD4+_EPIC	-0.248777	0.116773	0.347806
	DLBC (n=48)	T cell CD4+_TIMER	-0.0722163	0.653651	0.776044		DLBC (n=48)	T cell CD4+_TIMER	-0.214512	0.178042	0.27764		DLBC (n=48)	T cell CD4+_TIMER	0.179198	0.262269	0.533043
	ESCA (n=185)	T cell CD4+ (non-regulatory)_QUANTISEQ	0.10147	0.175298	0.29848		ESCA (n=185)	T cell CD4+ (non-regulatory)_QUANTISEQ	-0.0282168	0.706913	0.791108		ESCA (n=185)	T cell CD4+ (non-regulatory)_QUANTISEQ	0.022091	0.768489	0.908951
	ESCA (n=185)	T cell CD4+ (non-regulatory)_XCELL	-0.138386	0.0639354	0.136079		ESCA (n=185)	T cell CD4+ (non-regulatory)_XCELL	-0.0342717	0.647863	0.747534		ESCA (n=185)	T cell CD4+ (non-regulatory)_XCELL	-0.0411907	0.582996	0.779803
	ESCA (n=185)	T cell CD4+ central memory_XCELL	-0.0921157	0.218746	0.359818		ESCA (n=185)	T cell CD4+ central memory_XCELL	-0.134106	0.0726854	0.140036		ESCA (n=185)	T cell CD4+ central memory_XCELL	-0.166429	0.0255543	0.120556
	ESCA (n=185)	T cell CD4+ effector memory_XCELL	-0.343573	2.33604e-06	1.48657e-05		ESCA (n=185)	T cell CD4+ effector memory_XCELL	-0.256873	0.000499737	0.00193395		ESCA (n=185)	T cell CD4+ effector memory_XCELL	-0.131937	0.0774777	0.265068
	ESCA (n=185)	T cell CD4+ memory activated_CIBERSORT	0.155425	0.0372155	0.0871591		ESCA (n=185)	T cell CD4+ memory activated_CIBERSORT	0.0525865	0.483245	0.595782		ESCA (n=185)	T cell CD4+ memory activated_CIBERSORT	-0.144132	0.0535635	0.205762
	ESCA (n=185)	T cell CD4+ memory activated_CIBERSORT-ABS	0.158399	0.0336895	0.0816323		ESCA (n=185)	T cell CD4+ memory activated_CIBERSORT-ABS	0.0539402	0.472039	0.586557		ESCA (n=185)	T cell CD4+ memory activated_CIBERSORT-ABS	-0.147854	0.0476194	0.187501
	ESCA (n=185)	T cell CD4+ memory resting_CIBERSORT	0.000278481	0.99704	0.99704		ESCA (n=185)	T cell CD4+ memory resting_CIBERSORT	0.134863	0.0710695	0.137765		ESCA (n=185)	T cell CD4+ memory resting_CIBERSORT	0.167005	0.0250419	0.119518
	ESCA (n=185)	T cell CD4+ memory resting_CIBERSORT-ABS	-0.00376643	0.959979	0.978619		ESCA (n=185)	T cell CD4+ memory resting_CIBERSORT-ABS	0.177054	0.0174213	0.041261		ESCA (n=185)	T cell CD4+ memory resting_CIBERSORT-ABS	0.13982	0.0612035	0.224176
	ESCA (n=185)	T cell CD4+ memory_XCELL	0.186915	0.0119897	0.0351327		ESCA (n=185)	T cell CD4+ memory_XCELL	0.277484	0.000162447	0.000686856		ESCA (n=185)	T cell CD4+ memory_XCELL	-0.0886412	0.236693	0.506755
	ESCA (n=185)	T cell CD4+ naive_CIBERSORT	0.117252	0.116986	0.218051		ESCA (n=185)	T cell CD4+ naive_CIBERSORT	0.0869245	0.245932	0.358805		ESCA (n=185)	T cell CD4+ naive_CIBERSORT	-0.074473	0.320427	0.580084
	ESCA (n=185)	T cell CD4+ naive_CIBERSORT-ABS	0.117252	0.116986	0.218051		ESCA (n=185)	T cell CD4+ naive_CIBERSORT-ABS	0.0869245	0.245932	0.358805		ESCA (n=185)	T cell CD4+ naive_CIBERSORT-ABS	-0.074473	0.320427	0.580084
	ESCA (n=185)	T cell CD4+ naive_XCELL	-0.0519452	0.488604	0.659144		ESCA (n=185)	T cell CD4+ naive_XCELL	-0.0408615	0.586013	0.692661		ESCA (n=185)	T cell CD4+ naive_XCELL	-0.0690692	0.356891	0.615161
	ESCA (n=185)	T cell CD4+ Th1_XCELL	0.114326	0.12647	0.228954		ESCA (n=185)	T cell CD4+ Th1_XCELL	-0.111813	0.135079	0.230256		ESCA (n=185)	T cell CD4+ Th1_XCELL	0.0511022	0.495696	0.715968
	ESCA (n=185)	T cell CD4+ Th2_XCELL	0.519259	8.12382e-14	1.5053e-12		ESCA (n=185)	T cell CD4+ Th2_XCELL	0.428168	2.02586e-09	1.57567e-08		ESCA (n=185)	T cell CD4+ Th2_XCELL	-0.0671997	0.370087	0.627773
	ESCA (n=185)	T cell CD4+_EPIC	0.130214	0.0814624	0.163444		ESCA (n=185)	T cell CD4+_EPIC	0.217717	0.0033255	0.00992922		ESCA (n=185)	T cell CD4+_EPIC	0.00226984	0.975875	0.990379
	ESCA (n=185)	T cell CD4+_TIMER	0.0456631	0.542734	0.696615		ESCA (n=185)	T cell CD4+_TIMER	0.0710701	0.343098	0.464842		ESCA (n=185)	T cell CD4+_TIMER	0.126922	0.0895358	0.287794
	GBM (n=153)	T cell CD4+ (non-regulatory)_QUANTISEQ	0.052818	0.539888	0.695561		GBM (n=153)	T cell CD4+ (non-regulatory)_QUANTISEQ	0.215926	0.0112719	0.0286342		GBM (n=153)	T cell CD4+ (non-regulatory)_QUANTISEQ	0.0999788	0.245067	0.514641
	GBM (n=153)	T cell CD4+ (non-regulatory)_XCELL	-0.146963	0.0865813	0.17207		GBM (n=153)	T cell CD4+ (non-regulatory)_XCELL	-0.160269	0.0613702	0.120446		GBM (n=153)	T cell CD4+ (non-regulatory)_XCELL	-0.149714	0.0807827	0.265068
	GBM (n=153)	T cell CD4+ central memory_XCELL	-0.0850722	0.32295	0.484424		GBM (n=153)	T cell CD4+ central memory_XCELL	-0.130992	0.12707	0.221757		GBM (n=153)	T cell CD4+ central memory_XCELL	0.112825	0.189289	0.455118
	GBM (n=153)	T cell CD4+ effector memory_XCELL	-0.213275	0.0123387	0.0359879		GBM (n=153)	T cell CD4+ effector memory_XCELL	-0.256519	0.00248008	0.00771037		GBM (n=153)	T cell CD4+ effector memory_XCELL	0.000666486	0.993833	0.996998
	GBM (n=153)	T cell CD4+ memory activated_CIBERSORT	-0.16316	0.0567771	0.123343		GBM (n=153)	T cell CD4+ memory activated_CIBERSORT	-0.102988	0.231076	0.342367		GBM (n=153)	T cell CD4+ memory activated_CIBERSORT	-0.215826	0.0113105	0.0650604
	GBM (n=153)	T cell CD4+ memory activated_CIBERSORT-ABS	-0.162002	0.0585814	0.12596		GBM (n=153)	T cell CD4+ memory activated_CIBERSORT-ABS	-0.101384	0.238463	0.351831		GBM (n=153)	T cell CD4+ memory activated_CIBERSORT-ABS	-0.215699	0.0113598	0.0650604
	GBM (n=153)	T cell CD4+ memory resting_CIBERSORT	-0.124894	0.145904	0.258928		GBM (n=153)	T cell CD4+ memory resting_CIBERSORT	-0.0769909	0.3712	0.49651		GBM (n=153)	T cell CD4+ memory resting_CIBERSORT	-0.0097642	0.909838	0.966369
	GBM (n=153)	T cell CD4+ memory resting_CIBERSORT-ABS	-0.0876661	0.308361	0.470381		GBM (n=153)	T cell CD4+ memory resting_CIBERSORT-ABS	-0.0335222	0.697364	0.785938		GBM (n=153)	T cell CD4+ memory resting_CIBERSORT-ABS	-0.0510253	0.553751	0.756752
	GBM (n=153)	T cell CD4+ memory_XCELL	-0.0362505	0.674083	0.795266		GBM (n=153)	T cell CD4+ memory_XCELL	0.167614	0.0502574	0.101481		GBM (n=153)	T cell CD4+ memory_XCELL	-0.242484	0.00430465	0.0301326
	GBM (n=153)	T cell CD4+ naive_CIBERSORT	-0.146471	0.0876525	0.173343		GBM (n=153)	T cell CD4+ naive_CIBERSORT	-0.114815	0.181555	0.281597		GBM (n=153)	T cell CD4+ naive_CIBERSORT	-0.0582142	0.499225	0.715968
	GBM (n=153)	T cell CD4+ naive_CIBERSORT-ABS	-0.145722	0.0893039	0.174184		GBM (n=153)	T cell CD4+ naive_CIBERSORT-ABS	-0.114217	0.183855	0.282509		GBM (n=153)	T cell CD4+ naive_CIBERSORT-ABS	-0.0585067	0.497067	0.715968
	GBM (n=153)	T cell CD4+ naive_XCELL	-0.0833026	0.333154	0.495016		GBM (n=153)	T cell CD4+ naive_XCELL	-0.0652028	0.449055	0.566397		GBM (n=153)	T cell CD4+ naive_XCELL	0.0205595	0.811522	0.939075
	GBM (n=153)	T cell CD4+ Th1_XCELL	0.100943	0.240523	0.387544		GBM (n=153)	T cell CD4+ Th1_XCELL	-0.0234095	0.785985	0.836437		GBM (n=153)	T cell CD4+ Th1_XCELL	0.303921	0.000305611	0.0037026
	GBM (n=153)	T cell CD4+ Th2_XCELL	0.00870278	0.919604	0.95288		GBM (n=153)	T cell CD4+ Th2_XCELL	0.388462	2.72233e-06	1.51776e-05		GBM (n=153)	T cell CD4+ Th2_XCELL	-0.162728	0.057445	0.214144
	GBM (n=153)	T cell CD4+_EPIC	0.273917	0.00119986	0.00442055		GBM (n=153)	T cell CD4+_EPIC	0.0942571	0.273261	0.390288		GBM (n=153)	T cell CD4+_EPIC	0.20581	0.0158325	0.0852517
	GBM (n=153)	T cell CD4+_TIMER	-0.0986641	0.25136	0.402943		GBM (n=153)	T cell CD4+_TIMER	-0.274492	0.00117041	0.00405141		GBM (n=153)	T cell CD4+_TIMER	-0.0207352	0.809942	0.939075
	HNSC (n=522)	T cell CD4+ (non-regulatory)_QUANTISEQ	0.0543915	0.228479	0.372907		HNSC (n=522)	T cell CD4+ (non-regulatory)_QUANTISEQ	0.00675998	0.881109	0.913257		HNSC (n=522)	T cell CD4+ (non-regulatory)_QUANTISEQ	-0.108046	0.0165071	0.0873903
	HNSC (n=522)	T cell CD4+ (non-regulatory)_XCELL	0.0576692	0.201612	0.336911		HNSC (n=522)	T cell CD4+ (non-regulatory)_XCELL	0.10098	0.025099	0.0559898		HNSC (n=522)	T cell CD4+ (non-regulatory)_XCELL	0.0303314	0.502077	0.715968
	HNSC (n=522)	T cell CD4+ central memory_XCELL	-0.430066	1.44051e-23	6.98095e-22		HNSC (n=522)	T cell CD4+ central memory_XCELL	-0.421834	1.19765e-22	3.28051e-21		HNSC (n=522)	T cell CD4+ central memory_XCELL	-0.156726	0.000484674	0.00535693
	HNSC (n=522)	T cell CD4+ effector memory_XCELL	-0.10293	0.0224097	0.0583394		HNSC (n=522)	T cell CD4+ effector memory_XCELL	-0.123544	0.00607145	0.0164871		HNSC (n=522)	T cell CD4+ effector memory_XCELL	-0.0364161	0.420266	0.691237
	HNSC (n=522)	T cell CD4+ memory activated_CIBERSORT	0.187347	2.88872e-05	0.000147959		HNSC (n=522)	T cell CD4+ memory activated_CIBERSORT	0.114718	0.010881	0.027866		HNSC (n=522)	T cell CD4+ memory activated_CIBERSORT	0.00977598	0.828758	0.942959
	HNSC (n=522)	T cell CD4+ memory activated_CIBERSORT-ABS	0.195276	1.2859e-05	6.95768e-05		HNSC (n=522)	T cell CD4+ memory activated_CIBERSORT-ABS	0.13547	0.00260283	0.00796012		HNSC (n=522)	T cell CD4+ memory activated_CIBERSORT-ABS	0.0292268	0.51778	0.725107
	HNSC (n=522)	T cell CD4+ memory resting_CIBERSORT	0.111557	0.01329	0.0380576		HNSC (n=522)	T cell CD4+ memory resting_CIBERSORT	0.277053	4.03927e-10	3.53436e-09		HNSC (n=522)	T cell CD4+ memory resting_CIBERSORT	0.117029	0.00937278	0.0557061
	HNSC (n=522)	T cell CD4+ memory resting_CIBERSORT-ABS	0.132585	0.00321473	0.0108304		HNSC (n=522)	T cell CD4+ memory resting_CIBERSORT-ABS	0.308936	2.43084e-12	2.94506e-11		HNSC (n=522)	T cell CD4+ memory resting_CIBERSORT-ABS	0.142283	0.00155575	0.0130683
	HNSC (n=522)	T cell CD4+ memory_XCELL	0.267171	1.73502e-09	1.91765e-08		HNSC (n=522)	T cell CD4+ memory_XCELL	0.407959	3.73594e-21	9.05247e-20		HNSC (n=522)	T cell CD4+ memory_XCELL	-0.0197923	0.661429	0.829965
	HNSC (n=522)	T cell CD4+ naive_CIBERSORT	-0.076852	0.0885975	0.173343		HNSC (n=522)	T cell CD4+ naive_CIBERSORT	-6.34698e-05	0.99888	0.999288		HNSC (n=522)	T cell CD4+ naive_CIBERSORT	0.0242974	0.590819	0.785265
	HNSC (n=522)	T cell CD4+ naive_CIBERSORT-ABS	-0.0768521	0.088597	0.173343		HNSC (n=522)	T cell CD4+ naive_CIBERSORT-ABS	-4.03562e-05	0.999288	0.999288		HNSC (n=522)	T cell CD4+ naive_CIBERSORT-ABS	0.0245859	0.586416	0.782716
	HNSC (n=522)	T cell CD4+ naive_XCELL	-0.0738793	0.101674	0.194105		HNSC (n=522)	T cell CD4+ naive_XCELL	-0.0186653	0.679606	0.771445		HNSC (n=522)	T cell CD4+ naive_XCELL	0.0225758	0.617396	0.805838
	HNSC (n=522)	T cell CD4+ Th1_XCELL	-0.0318106	0.481447	0.652284		HNSC (n=522)	T cell CD4+ Th1_XCELL	-0.143052	0.00146593	0.0048607		HNSC (n=522)	T cell CD4+ Th1_XCELL	0.0380262	0.400001	0.666668
	HNSC (n=522)	T cell CD4+ Th2_XCELL	0.463525	1.41277e-27	1.48341e-25		HNSC (n=522)	T cell CD4+ Th2_XCELL	0.474729	5.07771e-29	2.46074e-27		HNSC (n=522)	T cell CD4+ Th2_XCELL	-0.00914342	0.839683	0.942959
	HNSC (n=522)	T cell CD4+_EPIC	0.361584	1.21349e-16	3.1854e-15		HNSC (n=522)	T cell CD4+_EPIC	0.46572	7.43437e-28	3.34547e-26		HNSC (n=522)	T cell CD4+_EPIC	0.227957	3.20613e-07	1.34658e-05
	HNSC (n=522)	T cell CD4+_TIMER	0.212841	1.90061e-06	1.24727e-05		HNSC (n=522)	T cell CD4+_TIMER	0.255316	9.2335e-09	6.92512e-08		HNSC (n=522)	T cell CD4+_TIMER	0.176186	8.5362e-05	0.00131166
	HNSC-HPV- (n=422)	T cell CD4+ (non-regulatory)_QUANTISEQ	0.0874632	0.0806132	0.162257		HNSC-HPV- (n=422)	T cell CD4+ (non-regulatory)_QUANTISEQ	0.134077	0.00724668	0.0194273		HNSC-HPV- (n=422)	T cell CD4+ (non-regulatory)_QUANTISEQ	-0.142644	0.00425549	0.0301231
	HNSC-HPV- (n=422)	T cell CD4+ (non-regulatory)_XCELL	0.0233103	0.642067	0.769554		HNSC-HPV- (n=422)	T cell CD4+ (non-regulatory)_XCELL	0.0518435	0.300986	0.420447		HNSC-HPV- (n=422)	T cell CD4+ (non-regulatory)_XCELL	0.00428889	0.931856	0.974396
	HNSC-HPV- (n=422)	T cell CD4+ central memory_XCELL	-0.437849	3.64438e-20	1.43497e-18		HNSC-HPV- (n=422)	T cell CD4+ central memory_XCELL	-0.394302	2.49006e-16	4.02241e-15		HNSC-HPV- (n=422)	T cell CD4+ central memory_XCELL	-0.197906	6.74192e-05	0.00106185
	HNSC-HPV- (n=422)	T cell CD4+ effector memory_XCELL	-0.122848	0.0139487	0.0394067		HNSC-HPV- (n=422)	T cell CD4+ effector memory_XCELL	-0.15149	0.00238262	0.0074679		HNSC-HPV- (n=422)	T cell CD4+ effector memory_XCELL	-0.0222412	0.657413	0.826687
	HNSC-HPV- (n=422)	T cell CD4+ memory activated_CIBERSORT	0.183528	0.000223846	0.000909824		HNSC-HPV- (n=422)	T cell CD4+ memory activated_CIBERSORT	0.0680427	0.17441	0.273329		HNSC-HPV- (n=422)	T cell CD4+ memory activated_CIBERSORT	0.0117851	0.814231	0.939497
	HNSC-HPV- (n=422)	T cell CD4+ memory activated_CIBERSORT-ABS	0.192222	0.000109484	0.000482344		HNSC-HPV- (n=422)	T cell CD4+ memory activated_CIBERSORT-ABS	0.0854589	0.0878308	0.163708		HNSC-HPV- (n=422)	T cell CD4+ memory activated_CIBERSORT-ABS	0.0380631	0.44776	0.714148
	HNSC-HPV- (n=422)	T cell CD4+ memory resting_CIBERSORT	0.14296	0.00417041	0.0134802		HNSC-HPV- (n=422)	T cell CD4+ memory resting_CIBERSORT	0.302412	6.63861e-10	5.57643e-09		HNSC-HPV- (n=422)	T cell CD4+ memory resting_CIBERSORT	0.109915	0.027943	0.128497
	HNSC-HPV- (n=422)	T cell CD4+ memory resting_CIBERSORT-ABS	0.152645	0.00220373	0.00775616		HNSC-HPV- (n=422)	T cell CD4+ memory resting_CIBERSORT-ABS	0.291851	2.70202e-09	2.07594e-08		HNSC-HPV- (n=422)	T cell CD4+ memory resting_CIBERSORT-ABS	0.142922	0.0041805	0.0299286
	HNSC-HPV- (n=422)	T cell CD4+ memory_XCELL	0.257775	1.71374e-07	1.38417e-06		HNSC-HPV- (n=422)	T cell CD4+ memory_XCELL	0.360574	1.00163e-13	1.4675e-12		HNSC-HPV- (n=422)	T cell CD4+ memory_XCELL	-0.00682132	0.89182	0.962067
	HNSC-HPV- (n=422)	T cell CD4+ naive_CIBERSORT	-0.0718356	0.151553	0.266699		HNSC-HPV- (n=422)	T cell CD4+ naive_CIBERSORT	0.0240593	0.631405	0.733921		HNSC-HPV- (n=422)	T cell CD4+ naive_CIBERSORT	0.053739	0.283634	0.5525
	HNSC-HPV- (n=422)	T cell CD4+ naive_CIBERSORT-ABS	-0.0709926	0.156425	0.273744		HNSC-HPV- (n=422)	T cell CD4+ naive_CIBERSORT-ABS	0.0249753	0.61847	0.722887		HNSC-HPV- (n=422)	T cell CD4+ naive_CIBERSORT-ABS	0.0534884	0.285888	0.5525
	HNSC-HPV- (n=422)	T cell CD4+ naive_XCELL	-0.0864049	0.084362	0.16819		HNSC-HPV- (n=422)	T cell CD4+ naive_XCELL	-0.0842455	0.0924467	0.170297		HNSC-HPV- (n=422)	T cell CD4+ naive_XCELL	0.0624472	0.212672	0.483603
	HNSC-HPV- (n=422)	T cell CD4+ Th1_XCELL	-0.0315086	0.529771	0.685384		HNSC-HPV- (n=422)	T cell CD4+ Th1_XCELL	-0.160302	0.00129613	0.00441386		HNSC-HPV- (n=422)	T cell CD4+ Th1_XCELL	0.0335015	0.504057	0.715968
	HNSC-HPV- (n=422)	T cell CD4+ Th2_XCELL	0.482232	1.09695e-24	8.63846e-23		HNSC-HPV- (n=422)	T cell CD4+ Th2_XCELL	0.49206	8.84181e-26	3.48146e-24		HNSC-HPV- (n=422)	T cell CD4+ Th2_XCELL	0.049302	0.325335	0.583935
	HNSC-HPV- (n=422)	T cell CD4+_EPIC	0.37577	7.32155e-15	1.53752e-13		HNSC-HPV- (n=422)	T cell CD4+_EPIC	0.448194	3.68171e-21	9.05247e-20		HNSC-HPV- (n=422)	T cell CD4+_EPIC	0.221956	7.42115e-06	0.0001876
	HNSC-HPV- (n=422)	T cell CD4+_TIMER	0.224376	5.86014e-06	3.48291e-05		HNSC-HPV- (n=422)	T cell CD4+_TIMER	0.209407	2.42222e-05	0.000115416		HNSC-HPV- (n=422)	T cell CD4+_TIMER	0.216232	1.28394e-05	0.000288887
	HNSC-HPV+ (n=98)	T cell CD4+ (non-regulatory)_QUANTISEQ	0.0111053	0.917733	0.952508		HNSC-HPV+ (n=98)	T cell CD4+ (non-regulatory)_QUANTISEQ	-0.0609915	0.570179	0.679041		HNSC-HPV+ (n=98)	T cell CD4+ (non-regulatory)_QUANTISEQ	0.0980898	0.360452	0.61876
	HNSC-HPV+ (n=98)	T cell CD4+ (non-regulatory)_XCELL	0.131038	0.220945	0.362488		HNSC-HPV+ (n=98)	T cell CD4+ (non-regulatory)_XCELL	0.16673	0.118373	0.20948		HNSC-HPV+ (n=98)	T cell CD4+ (non-regulatory)_XCELL	0.139992	0.190716	0.455118
	HNSC-HPV+ (n=98)	T cell CD4+ central memory_XCELL	-0.324479	0.00192056	0.00687474		HNSC-HPV+ (n=98)	T cell CD4+ central memory_XCELL	-0.417097	4.77847e-05	0.000218147		HNSC-HPV+ (n=98)	T cell CD4+ central memory_XCELL	-0.0591165	0.582112	0.779803
	HNSC-HPV+ (n=98)	T cell CD4+ effector memory_XCELL	0.0566766	0.597811	0.738472		HNSC-HPV+ (n=98)	T cell CD4+ effector memory_XCELL	0.0457349	0.67041	0.764341		HNSC-HPV+ (n=98)	T cell CD4+ effector memory_XCELL	-0.181944	0.0879213	0.284053
	HNSC-HPV+ (n=98)	T cell CD4+ memory activated_CIBERSORT	0.0748515	0.485712	0.65665		HNSC-HPV+ (n=98)	T cell CD4+ memory activated_CIBERSORT	0.133549	0.212146	0.318979		HNSC-HPV+ (n=98)	T cell CD4+ memory activated_CIBERSORT	0.0188938	0.860498	0.947534
	HNSC-HPV+ (n=98)	T cell CD4+ memory activated_CIBERSORT-ABS	0.0807919	0.451663	0.624008		HNSC-HPV+ (n=98)	T cell CD4+ memory activated_CIBERSORT-ABS	0.15926	0.136027	0.230256		HNSC-HPV+ (n=98)	T cell CD4+ memory activated_CIBERSORT-ABS	-0.00110706	0.991785	0.99653
	HNSC-HPV+ (n=98)	T cell CD4+ memory resting_CIBERSORT	-0.0271151	0.80086	0.883611		HNSC-HPV+ (n=98)	T cell CD4+ memory resting_CIBERSORT	0.18934	0.075553	0.143802		HNSC-HPV+ (n=98)	T cell CD4+ memory resting_CIBERSORT	0.150202	0.160035	0.411519
	HNSC-HPV+ (n=98)	T cell CD4+ memory resting_CIBERSORT-ABS	0.013627	0.899142	0.942917		HNSC-HPV+ (n=98)	T cell CD4+ memory resting_CIBERSORT-ABS	0.299914	0.00429793	0.0121968		HNSC-HPV+ (n=98)	T cell CD4+ memory resting_CIBERSORT-ABS	0.135112	0.206798	0.48106
	HNSC-HPV+ (n=98)	T cell CD4+ memory_XCELL	0.218829	0.0393712	0.0911906		HNSC-HPV+ (n=98)	T cell CD4+ memory_XCELL	0.474873	2.57789e-06	1.45006e-05		HNSC-HPV+ (n=98)	T cell CD4+ memory_XCELL	-0.0693219	0.518595	0.725107
	HNSC-HPV+ (n=98)	T cell CD4+ naive_CIBERSORT	-0.0935925	0.382998	0.54714		HNSC-HPV+ (n=98)	T cell CD4+ naive_CIBERSORT	0.01379	0.897942	0.919843		HNSC-HPV+ (n=98)	T cell CD4+ naive_CIBERSORT	-0.125934	0.239612	0.509985
	HNSC-HPV+ (n=98)	T cell CD4+ naive_CIBERSORT-ABS	-0.0972316	0.36469	0.526961		HNSC-HPV+ (n=98)	T cell CD4+ naive_CIBERSORT-ABS	0.0111649	0.917293	0.935105		HNSC-HPV+ (n=98)	T cell CD4+ naive_CIBERSORT-ABS	-0.123504	0.248875	0.519175
	HNSC-HPV+ (n=98)	T cell CD4+ naive_XCELL	-0.104674	0.328956	0.490487		HNSC-HPV+ (n=98)	T cell CD4+ naive_XCELL	0.0188085	0.861122	0.89968		HNSC-HPV+ (n=98)	T cell CD4+ naive_XCELL	-0.116347	0.277571	0.5525
	HNSC-HPV+ (n=98)	T cell CD4+ Th1_XCELL	-0.119403	0.265058	0.418513		HNSC-HPV+ (n=98)	T cell CD4+ Th1_XCELL	-0.25352	0.016521	0.0394485		HNSC-HPV+ (n=98)	T cell CD4+ Th1_XCELL	0.0595114	0.57959	0.778553
	HNSC-HPV+ (n=98)	T cell CD4+ Th2_XCELL	0.3285	0.00167245	0.00602083		HNSC-HPV+ (n=98)	T cell CD4+ Th2_XCELL	0.355577	0.000627217	0.0023108		HNSC-HPV+ (n=98)	T cell CD4+ Th2_XCELL	-0.213882	0.0441582	0.174966
	HNSC-HPV+ (n=98)	T cell CD4+_EPIC	0.261709	0.0132345	0.0380576		HNSC-HPV+ (n=98)	T cell CD4+_EPIC	0.593826	8.58751e-10	7.11859e-09		HNSC-HPV+ (n=98)	T cell CD4+_EPIC	0.261582	0.0132808	0.0740431
	HNSC-HPV+ (n=98)	T cell CD4+_TIMER	0.0153688	0.886331	0.936894		HNSC-HPV+ (n=98)	T cell CD4+_TIMER	0.208684	0.0496974	0.101062		HNSC-HPV+ (n=98)	T cell CD4+_TIMER	0.0018736	0.986097	0.992624
	KICH (n=66)	T cell CD4+ (non-regulatory)_QUANTISEQ	-0.0353667	0.779715	0.869417		KICH (n=66)	T cell CD4+ (non-regulatory)_QUANTISEQ	-0.091509	0.468466	0.583968		KICH (n=66)	T cell CD4+ (non-regulatory)_QUANTISEQ	-0.129286	0.304691	0.566943
	KICH (n=66)	T cell CD4+ (non-regulatory)_XCELL	-0.0300587	0.81212	0.890197		KICH (n=66)	T cell CD4+ (non-regulatory)_XCELL	-0.129723	0.303046	0.422387		KICH (n=66)	T cell CD4+ (non-regulatory)_XCELL	0.102976	0.414339	0.683334
	KICH (n=66)	T cell CD4+ central memory_XCELL	-0.279272	0.0242651	0.0629096		KICH (n=66)	T cell CD4+ central memory_XCELL	-0.419732	0.000500371	0.00193395		KICH (n=66)	T cell CD4+ central memory_XCELL	-0.134033	0.287122	0.5525
	KICH (n=66)	T cell CD4+ effector memory_XCELL	-0.4316	0.00033109	0.00131187		KICH (n=66)	T cell CD4+ effector memory_XCELL	-0.370709	0.00236684	0.00745555		KICH (n=66)	T cell CD4+ effector memory_XCELL	-0.0394941	0.75477	0.902287
	KICH (n=66)	T cell CD4+ memory activated_CIBERSORT	NA	NA	NA		KICH (n=66)	T cell CD4+ memory activated_CIBERSORT	NA	NA	NA		KICH (n=66)	T cell CD4+ memory activated_CIBERSORT	NA	NA	NA
	KICH (n=66)	T cell CD4+ memory activated_CIBERSORT-ABS	NA	NA	NA		KICH (n=66)	T cell CD4+ memory activated_CIBERSORT-ABS	NA	NA	NA		KICH (n=66)	T cell CD4+ memory activated_CIBERSORT-ABS	NA	NA	NA
	KICH (n=66)	T cell CD4+ memory resting_CIBERSORT	0.207954	0.0964583	0.185271		KICH (n=66)	T cell CD4+ memory resting_CIBERSORT	-0.0574654	0.649334	0.747862		KICH (n=66)	T cell CD4+ memory resting_CIBERSORT	0.0160291	0.899153	0.966369
	KICH (n=66)	T cell CD4+ memory resting_CIBERSORT-ABS	0.350778	0.00417244	0.0134802		KICH (n=66)	T cell CD4+ memory resting_CIBERSORT-ABS	0.183344	0.143766	0.239291		KICH (n=66)	T cell CD4+ memory resting_CIBERSORT-ABS	0.104477	0.407533	0.676741
	KICH (n=66)	T cell CD4+ memory_XCELL	0.289994	0.019117	0.0514689		KICH (n=66)	T cell CD4+ memory_XCELL	0.32066	0.00920766	0.0240698		KICH (n=66)	T cell CD4+ memory_XCELL	0.0043032	0.972861	0.990379
	KICH (n=66)	T cell CD4+ naive_CIBERSORT	-0.17309	0.16794	0.290379		KICH (n=66)	T cell CD4+ naive_CIBERSORT	-0.132877	0.291339	0.409695		KICH (n=66)	T cell CD4+ naive_CIBERSORT	0.0665233	0.598537	0.788867
	KICH (n=66)	T cell CD4+ naive_CIBERSORT-ABS	-0.17309	0.16794	0.290379		KICH (n=66)	T cell CD4+ naive_CIBERSORT-ABS	-0.132877	0.291339	0.409695		KICH (n=66)	T cell CD4+ naive_CIBERSORT-ABS	0.0665233	0.598537	0.788867
	KICH (n=66)	T cell CD4+ naive_XCELL	-0.00806922	0.949134	0.97338		KICH (n=66)	T cell CD4+ naive_XCELL	0.110518	0.380797	0.505058		KICH (n=66)	T cell CD4+ naive_XCELL	0.253063	0.0419604	0.169998
	KICH (n=66)	T cell CD4+ Th1_XCELL	-0.322619	0.00876581	0.0264232		KICH (n=66)	T cell CD4+ Th1_XCELL	-0.473651	6.7446e-05	0.000301355		KICH (n=66)	T cell CD4+ Th1_XCELL	-0.103753	0.410804	0.679283
	KICH (n=66)	T cell CD4+ Th2_XCELL	0.532328	5.01834e-06	3.03996e-05		KICH (n=66)	T cell CD4+ Th2_XCELL	0.62509	2.60664e-08	1.85561e-07		KICH (n=66)	T cell CD4+ Th2_XCELL	0.0396092	0.754078	0.902287
	KICH (n=66)	T cell CD4+_EPIC	0.413147	0.000625188	0.0023727		KICH (n=66)	T cell CD4+_EPIC	0.394858	0.00113379	0.00395045		KICH (n=66)	T cell CD4+_EPIC	0.329166	0.00741982	0.0458283
	KICH (n=66)	T cell CD4+_TIMER	-0.290086	0.0190775	0.0514689		KICH (n=66)	T cell CD4+_TIMER	-0.173116	0.167875	0.266091		KICH (n=66)	T cell CD4+_TIMER	0.121532	0.334848	0.592568
	KIRC (n=533)	T cell CD4+ (non-regulatory)_QUANTISEQ	0.299554	5.18212e-11	6.94625e-10		KIRC (n=533)	T cell CD4+ (non-regulatory)_QUANTISEQ	0.040475	0.385925	0.509712		KIRC (n=533)	T cell CD4+ (non-regulatory)_QUANTISEQ	0.291209	1.83903e-10	1.93099e-08
	KIRC (n=533)	T cell CD4+ (non-regulatory)_XCELL	0.0853935	0.0669744	0.140179		KIRC (n=533)	T cell CD4+ (non-regulatory)_XCELL	-0.00869781	0.852252	0.893375		KIRC (n=533)	T cell CD4+ (non-regulatory)_XCELL	0.0741357	0.111919	0.340622
	KIRC (n=533)	T cell CD4+ central memory_XCELL	-0.114365	0.0140134	0.0394127		KIRC (n=533)	T cell CD4+ central memory_XCELL	-0.0450159	0.334847	0.456609		KIRC (n=533)	T cell CD4+ central memory_XCELL	-0.0773579	0.0971315	0.305964
	KIRC (n=533)	T cell CD4+ effector memory_XCELL	-0.348657	1.26926e-14	2.49886e-13		KIRC (n=533)	T cell CD4+ effector memory_XCELL	-0.094456	0.0426538	0.0878167		KIRC (n=533)	T cell CD4+ effector memory_XCELL	-0.169484	0.000256606	0.00325965
	KIRC (n=533)	T cell CD4+ memory activated_CIBERSORT	0.0565045	0.225943	0.369725		KIRC (n=533)	T cell CD4+ memory activated_CIBERSORT	0.0697333	0.134916	0.230256		KIRC (n=533)	T cell CD4+ memory activated_CIBERSORT	-0.110015	0.0181336	0.0936407
	KIRC (n=533)	T cell CD4+ memory activated_CIBERSORT-ABS	0.057527	0.217641	0.358959		KIRC (n=533)	T cell CD4+ memory activated_CIBERSORT-ABS	0.0705045	0.130644	0.225188		KIRC (n=533)	T cell CD4+ memory activated_CIBERSORT-ABS	-0.110411	0.0177184	0.0930215
	KIRC (n=533)	T cell CD4+ memory resting_CIBERSORT	0.0709817	0.128053	0.230496		KIRC (n=533)	T cell CD4+ memory resting_CIBERSORT	-0.0233456	0.617104	0.722631		KIRC (n=533)	T cell CD4+ memory resting_CIBERSORT	0.115096	0.0134087	0.0741008
	KIRC (n=533)	T cell CD4+ memory resting_CIBERSORT-ABS	0.149164	0.00131823	0.0047729		KIRC (n=533)	T cell CD4+ memory resting_CIBERSORT-ABS	0.164677	0.000384592	0.00153591		KIRC (n=533)	T cell CD4+ memory resting_CIBERSORT-ABS	0.101528	0.0292861	0.132736
	KIRC (n=533)	T cell CD4+ memory_XCELL	0.0143882	0.758002	0.854763		KIRC (n=533)	T cell CD4+ memory_XCELL	0.0221783	0.63482	0.736532		KIRC (n=533)	T cell CD4+ memory_XCELL	-0.155362	0.000816785	0.00804022
	KIRC (n=533)	T cell CD4+ naive_CIBERSORT	0.0261464	0.575507	0.717869		KIRC (n=533)	T cell CD4+ naive_CIBERSORT	-0.0443654	0.341885	0.464198		KIRC (n=533)	T cell CD4+ naive_CIBERSORT	0.0714295	0.125658	0.359839
	KIRC (n=533)	T cell CD4+ naive_CIBERSORT-ABS	0.0261464	0.575507	0.717869		KIRC (n=533)	T cell CD4+ naive_CIBERSORT-ABS	-0.0443654	0.341885	0.464198		KIRC (n=533)	T cell CD4+ naive_CIBERSORT-ABS	0.0714295	0.125658	0.359839
	KIRC (n=533)	T cell CD4+ naive_XCELL	-0.12926	0.00544504	0.0172381		KIRC (n=533)	T cell CD4+ naive_XCELL	0.0668497	0.151849	0.249777		KIRC (n=533)	T cell CD4+ naive_XCELL	-0.194439	2.62657e-05	0.000517107
	KIRC (n=533)	T cell CD4+ Th1_XCELL	-0.353936	4.73744e-15	1.02917e-13		KIRC (n=533)	T cell CD4+ Th1_XCELL	-0.231825	4.83629e-07	3.04686e-06		KIRC (n=533)	T cell CD4+ Th1_XCELL	-0.0627366	0.178729	0.448603
	KIRC (n=533)	T cell CD4+ Th2_XCELL	-0.0485242	0.298506	0.457563		KIRC (n=533)	T cell CD4+ Th2_XCELL	0.189728	4.13377e-05	0.000191491		KIRC (n=533)	T cell CD4+ Th2_XCELL	-0.289792	2.27092e-10	2.04383e-08
	KIRC (n=533)	T cell CD4+_EPIC	0.331826	2.60269e-13	4.43161e-12		KIRC (n=533)	T cell CD4+_EPIC	0.231827	4.83481e-07	3.04686e-06		KIRC (n=533)	T cell CD4+_EPIC	0.144882	0.00181608	0.0150543
	KIRC (n=533)	T cell CD4+_TIMER	0.141916	0.00225611	0.00789638		KIRC (n=533)	T cell CD4+_TIMER	0.159504	0.000587248	0.00218915		KIRC (n=533)	T cell CD4+_TIMER	0.164094	0.000403656	0.00462369
	KIRP (n=290)	T cell CD4+ (non-regulatory)_QUANTISEQ	0.0490833	0.43243	0.60406		KIRP (n=290)	T cell CD4+ (non-regulatory)_QUANTISEQ	-0.0524834	0.401193	0.525471		KIRP (n=290)	T cell CD4+ (non-regulatory)_QUANTISEQ	-0.0642133	0.304199	0.566943
	KIRP (n=290)	T cell CD4+ (non-regulatory)_XCELL	0.0258736	0.679136	0.79973		KIRP (n=290)	T cell CD4+ (non-regulatory)_XCELL	0.120657	0.0529045	0.106146		KIRP (n=290)	T cell CD4+ (non-regulatory)_XCELL	-0.0642323	0.304056	0.566943
	KIRP (n=290)	T cell CD4+ central memory_XCELL	-0.118135	0.0580977	0.125348		KIRP (n=290)	T cell CD4+ central memory_XCELL	-0.177783	0.00417537	0.0119567		KIRP (n=290)	T cell CD4+ central memory_XCELL	0.0443728	0.477939	0.715968
	KIRP (n=290)	T cell CD4+ effector memory_XCELL	-0.236825	0.000122894	0.000528845		KIRP (n=290)	T cell CD4+ effector memory_XCELL	-0.238516	0.000109504	0.000475777		KIRP (n=290)	T cell CD4+ effector memory_XCELL	-0.261836	2.04573e-05	0.000444416
	KIRP (n=290)	T cell CD4+ memory activated_CIBERSORT	-0.0187927	0.76386	0.854763		KIRP (n=290)	T cell CD4+ memory activated_CIBERSORT	0.0718224	0.250341	0.360903		KIRP (n=290)	T cell CD4+ memory activated_CIBERSORT	-0.126483	0.0423647	0.169998
	KIRP (n=290)	T cell CD4+ memory activated_CIBERSORT-ABS	-0.0187927	0.76386	0.854763		KIRP (n=290)	T cell CD4+ memory activated_CIBERSORT-ABS	0.0718224	0.250341	0.360903		KIRP (n=290)	T cell CD4+ memory activated_CIBERSORT-ABS	-0.126483	0.0423647	0.169998
	KIRP (n=290)	T cell CD4+ memory resting_CIBERSORT	0.137124	0.027647	0.0705168		KIRP (n=290)	T cell CD4+ memory resting_CIBERSORT	0.0356843	0.568289	0.679041		KIRP (n=290)	T cell CD4+ memory resting_CIBERSORT	0.144394	0.0203287	0.100843
	KIRP (n=290)	T cell CD4+ memory resting_CIBERSORT-ABS	0.171928	0.00562617	0.0176343		KIRP (n=290)	T cell CD4+ memory resting_CIBERSORT-ABS	0.154204	0.0131492	0.0326142		KIRP (n=290)	T cell CD4+ memory resting_CIBERSORT-ABS	0.0221989	0.72268	0.877241
	KIRP (n=290)	T cell CD4+ memory_XCELL	0.269766	1.11398e-05	6.26611e-05		KIRP (n=290)	T cell CD4+ memory_XCELL	0.328859	6.38171e-08	4.32309e-07		KIRP (n=290)	T cell CD4+ memory_XCELL	-0.0457695	0.46418	0.715968
	KIRP (n=290)	T cell CD4+ naive_CIBERSORT	NA	NA	NA		KIRP (n=290)	T cell CD4+ naive_CIBERSORT	NA	NA	NA		KIRP (n=290)	T cell CD4+ naive_CIBERSORT	NA	NA	NA
	KIRP (n=290)	T cell CD4+ naive_CIBERSORT-ABS	NA	NA	NA		KIRP (n=290)	T cell CD4+ naive_CIBERSORT-ABS	NA	NA	NA		KIRP (n=290)	T cell CD4+ naive_CIBERSORT-ABS	NA	NA	NA
	KIRP (n=290)	T cell CD4+ naive_XCELL	-0.133904	0.0315497	0.0779464		KIRP (n=290)	T cell CD4+ naive_XCELL	-0.0518269	0.407116	0.529924		KIRP (n=290)	T cell CD4+ naive_XCELL	-0.0860994	0.167954	0.428384
	KIRP (n=290)	T cell CD4+ Th1_XCELL	-0.333148	4.19156e-08	3.71927e-07		KIRP (n=290)	T cell CD4+ Th1_XCELL	-0.378321	3.33649e-10	2.96054e-09		KIRP (n=290)	T cell CD4+ Th1_XCELL	0.0442101	0.479555	0.715968
	KIRP (n=290)	T cell CD4+ Th2_XCELL	-0.0441141	0.480511	0.652284		KIRP (n=290)	T cell CD4+ Th2_XCELL	0.176801	0.00439225	0.0123532		KIRP (n=290)	T cell CD4+ Th2_XCELL	-0.0974252	0.118524	0.348927
	KIRP (n=290)	T cell CD4+_EPIC	0.363277	1.81622e-09	1.97279e-08		KIRP (n=290)	T cell CD4+_EPIC	0.339092	2.31615e-08	1.69672e-07		KIRP (n=290)	T cell CD4+_EPIC	0.0670664	0.283171	0.5525
	KIRP (n=290)	T cell CD4+_TIMER	0.00119445	0.984767	0.992645		KIRP (n=290)	T cell CD4+_TIMER	0.0351001	0.574644	0.683067		KIRP (n=290)	T cell CD4+_TIMER	0.0607591	0.331003	0.589074
	LGG (n=516)	T cell CD4+ (non-regulatory)_QUANTISEQ	0.125069	0.00618112	0.0192778		LGG (n=516)	T cell CD4+ (non-regulatory)_QUANTISEQ	0.197049	1.42825e-05	7.1984e-05		LGG (n=516)	T cell CD4+ (non-regulatory)_QUANTISEQ	0.0495632	0.279502	0.5525
	LGG (n=516)	T cell CD4+ (non-regulatory)_XCELL	0.00165217	0.971261	0.986926		LGG (n=516)	T cell CD4+ (non-regulatory)_XCELL	-0.0362169	0.429526	0.550938		LGG (n=516)	T cell CD4+ (non-regulatory)_XCELL	-0.0331289	0.469922	0.715968
	LGG (n=516)	T cell CD4+ central memory_XCELL	-0.0964082	0.0351015	0.0840835		LGG (n=516)	T cell CD4+ central memory_XCELL	-0.0331955	0.469029	0.583968		LGG (n=516)	T cell CD4+ central memory_XCELL	0.0513363	0.262639	0.533043
	LGG (n=516)	T cell CD4+ effector memory_XCELL	-0.0139782	0.760502	0.854763		LGG (n=516)	T cell CD4+ effector memory_XCELL	-0.05366	0.241618	0.354823		LGG (n=516)	T cell CD4+ effector memory_XCELL	-0.107522	0.0187007	0.095784
	LGG (n=516)	T cell CD4+ memory activated_CIBERSORT	-0.0834041	0.0684729	0.141838		LGG (n=516)	T cell CD4+ memory activated_CIBERSORT	-0.0142583	0.755853	0.816788		LGG (n=516)	T cell CD4+ memory activated_CIBERSORT	-0.139505	0.00223567	0.0182114
	LGG (n=516)	T cell CD4+ memory activated_CIBERSORT-ABS	-0.0832677	0.0689277	0.14191		LGG (n=516)	T cell CD4+ memory activated_CIBERSORT-ABS	-0.0139771	0.760519	0.820423		LGG (n=516)	T cell CD4+ memory activated_CIBERSORT-ABS	-0.13939	0.00225475	0.0182114
	LGG (n=516)	T cell CD4+ memory resting_CIBERSORT	0.0421302	0.358045	0.522407		LGG (n=516)	T cell CD4+ memory resting_CIBERSORT	0.0740223	0.10602	0.191382		LGG (n=516)	T cell CD4+ memory resting_CIBERSORT	0.0819794	0.0733488	0.2539
	LGG (n=516)	T cell CD4+ memory resting_CIBERSORT-ABS	0.070865	0.121809	0.22471		LGG (n=516)	T cell CD4+ memory resting_CIBERSORT-ABS	0.19363	2.0197e-05	9.77556e-05		LGG (n=516)	T cell CD4+ memory resting_CIBERSORT-ABS	0.0305716	0.5049	0.715968
	LGG (n=516)	T cell CD4+ memory_XCELL	-0.00570416	0.90101	0.942917		LGG (n=516)	T cell CD4+ memory_XCELL	0.0761094	0.0965026	0.176222		LGG (n=516)	T cell CD4+ memory_XCELL	-0.0624855	0.172602	0.436207
	LGG (n=516)	T cell CD4+ naive_CIBERSORT	0.0270015	0.555928	0.704679		LGG (n=516)	T cell CD4+ naive_CIBERSORT	-0.0528497	0.24881	0.360346		LGG (n=516)	T cell CD4+ naive_CIBERSORT	-0.0495552	0.27958	0.5525
	LGG (n=516)	T cell CD4+ naive_CIBERSORT-ABS	0.0261474	0.568497	0.71507		LGG (n=516)	T cell CD4+ naive_CIBERSORT-ABS	-0.0425171	0.353643	0.475043		LGG (n=516)	T cell CD4+ naive_CIBERSORT-ABS	-0.0499108	0.276139	0.552279
	LGG (n=516)	T cell CD4+ naive_XCELL	-0.0231151	0.614182	0.752639		LGG (n=516)	T cell CD4+ naive_XCELL	-0.0386147	0.399594	0.524468		LGG (n=516)	T cell CD4+ naive_XCELL	0.0315856	0.49087	0.715968
	LGG (n=516)	T cell CD4+ Th1_XCELL	0.0576159	0.208603	0.345843		LGG (n=516)	T cell CD4+ Th1_XCELL	-0.211121	3.21955e-06	1.76375e-05		LGG (n=516)	T cell CD4+ Th1_XCELL	0.207177	4.93966e-06	0.000163789
	LGG (n=516)	T cell CD4+ Th2_XCELL	0.313122	2.47277e-12	3.54056e-11		LGG (n=516)	T cell CD4+ Th2_XCELL	0.374778	2.18378e-17	3.82161e-16		LGG (n=516)	T cell CD4+ Th2_XCELL	-0.0243503	0.595377	0.788867
	LGG (n=516)	T cell CD4+_EPIC	0.0802135	0.0797814	0.161097		LGG (n=516)	T cell CD4+_EPIC	0.291194	8.5294e-11	8.26299e-10		LGG (n=516)	T cell CD4+_EPIC	0.223061	8.38139e-07	3.30017e-05
	LGG (n=516)	T cell CD4+_TIMER	-0.00044062	0.992334	0.99704		LGG (n=516)	T cell CD4+_TIMER	-0.0363614	0.427685	0.5505		LGG (n=516)	T cell CD4+_TIMER	-0.200075	1.0458e-05	0.000253405
	LIHC (n=371)	T cell CD4+ (non-regulatory)_QUANTISEQ	0.124401	0.0208192	0.0551098		LIHC (n=371)	T cell CD4+ (non-regulatory)_QUANTISEQ	0.119978	0.0258494	0.0569409		LIHC (n=371)	T cell CD4+ (non-regulatory)_QUANTISEQ	0.21547	5.45659e-05	0.000904646
	LIHC (n=371)	T cell CD4+ (non-regulatory)_XCELL	0.00427877	0.936884	0.967602		LIHC (n=371)	T cell CD4+ (non-regulatory)_XCELL	0.00775941	0.885813	0.914856		LIHC (n=371)	T cell CD4+ (non-regulatory)_XCELL	-0.0256259	0.635264	0.817032
	LIHC (n=371)	T cell CD4+ central memory_XCELL	-0.0918516	0.0884784	0.173343		LIHC (n=371)	T cell CD4+ central memory_XCELL	-0.227236	2.0327e-05	9.77556e-05		LIHC (n=371)	T cell CD4+ central memory_XCELL	0.0372203	0.490781	0.715968
	LIHC (n=371)	T cell CD4+ effector memory_XCELL	-0.0956975	0.0758769	0.1547		LIHC (n=371)	T cell CD4+ effector memory_XCELL	-0.131656	0.0143975	0.0352934		LIHC (n=371)	T cell CD4+ effector memory_XCELL	0.0419238	0.437622	0.707243
	LIHC (n=371)	T cell CD4+ memory activated_CIBERSORT	0.210068	8.43717e-05	0.000382404		LIHC (n=371)	T cell CD4+ memory activated_CIBERSORT	0.185252	0.000543418	0.00205002		LIHC (n=371)	T cell CD4+ memory activated_CIBERSORT	0.113566	0.0349828	0.150953
	LIHC (n=371)	T cell CD4+ memory activated_CIBERSORT-ABS	0.212319	7.0452e-05	0.000323977		LIHC (n=371)	T cell CD4+ memory activated_CIBERSORT-ABS	0.18782	0.000452846	0.001772		LIHC (n=371)	T cell CD4+ memory activated_CIBERSORT-ABS	0.114482	0.0335289	0.146689
	LIHC (n=371)	T cell CD4+ memory resting_CIBERSORT	0.0359325	0.505917	0.66978		LIHC (n=371)	T cell CD4+ memory resting_CIBERSORT	-0.0685184	0.204246	0.31081		LIHC (n=371)	T cell CD4+ memory resting_CIBERSORT	0.000945611	0.986038	0.992624
	LIHC (n=371)	T cell CD4+ memory resting_CIBERSORT-ABS	0.265453	5.65319e-07	4.09369e-06		LIHC (n=371)	T cell CD4+ memory resting_CIBERSORT-ABS	0.21606	5.19963e-05	0.000233983		LIHC (n=371)	T cell CD4+ memory resting_CIBERSORT-ABS	0.171352	0.00139913	0.0125922
	LIHC (n=371)	T cell CD4+ memory_XCELL	0.343385	5.55144e-11	7.28626e-10		LIHC (n=371)	T cell CD4+ memory_XCELL	0.347127	3.32239e-11	3.48851e-10		LIHC (n=371)	T cell CD4+ memory_XCELL	0.170281	0.00150057	0.0129501
	LIHC (n=371)	T cell CD4+ naive_CIBERSORT	-0.0615096	0.254527	0.405955		LIHC (n=371)	T cell CD4+ naive_CIBERSORT	-0.0781899	0.147264	0.244149		LIHC (n=371)	T cell CD4+ naive_CIBERSORT	0.0272781	0.613612	0.803692
	LIHC (n=371)	T cell CD4+ naive_CIBERSORT-ABS	-0.0613302	0.255918	0.407057		LIHC (n=371)	T cell CD4+ naive_CIBERSORT-ABS	-0.0780868	0.147801	0.244395		LIHC (n=371)	T cell CD4+ naive_CIBERSORT-ABS	0.027775	0.607164	0.796903
	LIHC (n=371)	T cell CD4+ naive_XCELL	0.0508417	0.346437	0.511136		LIHC (n=371)	T cell CD4+ naive_XCELL	0.054547	0.31238	0.434436		LIHC (n=371)	T cell CD4+ naive_XCELL	0.115958	0.0312975	0.138855
	LIHC (n=371)	T cell CD4+ Th1_XCELL	-0.00563503	0.916942	0.952508		LIHC (n=371)	T cell CD4+ Th1_XCELL	-0.0468505	0.385653	0.509712		LIHC (n=371)	T cell CD4+ Th1_XCELL	0.206552	0.000111384	0.00165605
	LIHC (n=371)	T cell CD4+ Th2_XCELL	0.438499	1.20771e-17	3.80429e-16		LIHC (n=371)	T cell CD4+ Th2_XCELL	0.62395	1.27258e-38	1.14532e-36		LIHC (n=371)	T cell CD4+ Th2_XCELL	0.280612	1.15746e-07	5.60922e-06
	LIHC (n=371)	T cell CD4+_EPIC	0.26618	5.25051e-07	3.8463e-06		LIHC (n=371)	T cell CD4+_EPIC	0.221874	3.20877e-05	0.000149743		LIHC (n=371)	T cell CD4+_EPIC	0.0766549	0.155397	0.406224
	LIHC (n=371)	T cell CD4+_TIMER	0.267388	4.64193e-07	3.48145e-06		LIHC (n=371)	T cell CD4+_TIMER	0.2546	1.65949e-06	1.00527e-05		LIHC (n=371)	T cell CD4+_TIMER	0.399644	1.16162e-14	3.65909e-12
	LUAD (n=515)	T cell CD4+ (non-regulatory)_QUANTISEQ	-0.0299577	0.506927	0.66978		LUAD (n=515)	T cell CD4+ (non-regulatory)_QUANTISEQ	-0.112529	0.0124139	0.0312831		LUAD (n=515)	T cell CD4+ (non-regulatory)_QUANTISEQ	0.0645295	0.152533	0.402074
	LUAD (n=515)	T cell CD4+ (non-regulatory)_XCELL	0.0519766	0.249355	0.40075		LUAD (n=515)	T cell CD4+ (non-regulatory)_XCELL	-0.0216827	0.631037	0.733921		LUAD (n=515)	T cell CD4+ (non-regulatory)_XCELL	-0.00346539	0.938823	0.974396
	LUAD (n=515)	T cell CD4+ central memory_XCELL	-0.230542	2.26991e-07	1.78756e-06		LUAD (n=515)	T cell CD4+ central memory_XCELL	-0.276235	4.38552e-10	3.78477e-09		LUAD (n=515)	T cell CD4+ central memory_XCELL	0.0214017	0.63547	0.817032
	LUAD (n=515)	T cell CD4+ effector memory_XCELL	-0.185669	3.35125e-05	0.000164944		LUAD (n=515)	T cell CD4+ effector memory_XCELL	-0.322529	2.13286e-13	3.05386e-12		LUAD (n=515)	T cell CD4+ effector memory_XCELL	-0.0709117	0.11584	0.347519
	LUAD (n=515)	T cell CD4+ memory activated_CIBERSORT	0.24561	3.30569e-08	3.01823e-07		LUAD (n=515)	T cell CD4+ memory activated_CIBERSORT	0.43028	1.22866e-23	3.68599e-22		LUAD (n=515)	T cell CD4+ memory activated_CIBERSORT	-0.0850099	0.0592748	0.219666
	LUAD (n=515)	T cell CD4+ memory activated_CIBERSORT-ABS	0.25134	1.5354e-08	1.46561e-07		LUAD (n=515)	T cell CD4+ memory activated_CIBERSORT-ABS	0.43148	8.97106e-24	2.97461e-22		LUAD (n=515)	T cell CD4+ memory activated_CIBERSORT-ABS	-0.0826499	0.0667125	0.237451
	LUAD (n=515)	T cell CD4+ memory resting_CIBERSORT	0.0535201	0.235554	0.381488		LUAD (n=515)	T cell CD4+ memory resting_CIBERSORT	-0.191346	1.8911e-05	9.30773e-05		LUAD (n=515)	T cell CD4+ memory resting_CIBERSORT	-0.00157534	0.972168	0.990379
	LUAD (n=515)	T cell CD4+ memory resting_CIBERSORT-ABS	0.0692814	0.12448	0.226654		LUAD (n=515)	T cell CD4+ memory resting_CIBERSORT-ABS	-0.0964299	0.0323025	0.0696938		LUAD (n=515)	T cell CD4+ memory resting_CIBERSORT-ABS	-0.0107172	0.812374	0.939075
	LUAD (n=515)	T cell CD4+ memory_XCELL	0.19882	8.67595e-06	5.01454e-05		LUAD (n=515)	T cell CD4+ memory_XCELL	0.320947	2.83224e-13	3.96513e-12		LUAD (n=515)	T cell CD4+ memory_XCELL	-0.125444	0.00528262	0.0357855
	LUAD (n=515)	T cell CD4+ naive_CIBERSORT	-0.0478817	0.288664	0.444642		LUAD (n=515)	T cell CD4+ naive_CIBERSORT	-0.0635175	0.159084	0.256352		LUAD (n=515)	T cell CD4+ naive_CIBERSORT	-0.00954021	0.832658	0.942959
	LUAD (n=515)	T cell CD4+ naive_CIBERSORT-ABS	-0.0478817	0.288664	0.444642		LUAD (n=515)	T cell CD4+ naive_CIBERSORT-ABS	-0.0635175	0.159084	0.256352		LUAD (n=515)	T cell CD4+ naive_CIBERSORT-ABS	-0.00954021	0.832658	0.942959
	LUAD (n=515)	T cell CD4+ naive_XCELL	-0.0649687	0.149755	0.264273		LUAD (n=515)	T cell CD4+ naive_XCELL	-0.0563133	0.211967	0.318979		LUAD (n=515)	T cell CD4+ naive_XCELL	-0.0310264	0.491885	0.715968
	LUAD (n=515)	T cell CD4+ Th1_XCELL	0.195568	1.2222e-05	6.75425e-05		LUAD (n=515)	T cell CD4+ Th1_XCELL	0.267012	1.70921e-09	1.34601e-08		LUAD (n=515)	T cell CD4+ Th1_XCELL	0.134397	0.00278883	0.021962
	LUAD (n=515)	T cell CD4+ Th2_XCELL	0.38495	7.33555e-19	2.43231e-17		LUAD (n=515)	T cell CD4+ Th2_XCELL	0.746993	4.3026e-89	1.35532e-86		LUAD (n=515)	T cell CD4+ Th2_XCELL	-0.0837775	0.0630684	0.228351
	LUAD (n=515)	T cell CD4+_EPIC	0.186259	3.16033e-05	0.000157882		LUAD (n=515)	T cell CD4+_EPIC	0.101121	0.0247476	0.0556209		LUAD (n=515)	T cell CD4+_EPIC	0.153526	0.000625094	0.00656348
	LUAD (n=515)	T cell CD4+_TIMER	0.0206786	0.646936	0.771912		LUAD (n=515)	T cell CD4+_TIMER	-0.0967021	0.0318157	0.0688793		LUAD (n=515)	T cell CD4+_TIMER	0.14295	0.00146113	0.0127849
	LUSC (n=501)	T cell CD4+ (non-regulatory)_QUANTISEQ	0.240939	9.9823e-08	8.38514e-07		LUSC (n=501)	T cell CD4+ (non-regulatory)_QUANTISEQ	-0.0624215	0.173496	0.272574		LUSC (n=501)	T cell CD4+ (non-regulatory)_QUANTISEQ	-0.174723	0.000125288	0.0017939
	LUSC (n=501)	T cell CD4+ (non-regulatory)_XCELL	0.087701	0.0556095	0.12207		LUSC (n=501)	T cell CD4+ (non-regulatory)_XCELL	0.1319	0.0039043	0.0113351		LUSC (n=501)	T cell CD4+ (non-regulatory)_XCELL	-9.07179e-05	0.998423	0.998423
	LUSC (n=501)	T cell CD4+ central memory_XCELL	-0.102891	0.0246245	0.0635797		LUSC (n=501)	T cell CD4+ central memory_XCELL	-0.111253	0.0150584	0.0366284		LUSC (n=501)	T cell CD4+ central memory_XCELL	-0.0693676	0.130315	0.366512
	LUSC (n=501)	T cell CD4+ effector memory_XCELL	-0.231277	3.26756e-07	2.51044e-06		LUSC (n=501)	T cell CD4+ effector memory_XCELL	-0.302211	1.56946e-11	1.73467e-10		LUSC (n=501)	T cell CD4+ effector memory_XCELL	0.0116219	0.800137	0.935225
	LUSC (n=501)	T cell CD4+ memory activated_CIBERSORT	0.17111	0.000173326	0.000723148		LUSC (n=501)	T cell CD4+ memory activated_CIBERSORT	0.130456	0.00431825	0.0121995		LUSC (n=501)	T cell CD4+ memory activated_CIBERSORT	-0.186215	4.2734e-05	0.000769212
	LUSC (n=501)	T cell CD4+ memory activated_CIBERSORT-ABS	0.174189	0.000131493	0.000559735		LUSC (n=501)	T cell CD4+ memory activated_CIBERSORT-ABS	0.128724	0.00486694	0.0133894		LUSC (n=501)	T cell CD4+ memory activated_CIBERSORT-ABS	-0.18417	5.20021e-05	0.000885441
	LUSC (n=501)	T cell CD4+ memory resting_CIBERSORT	-0.0406275	0.375964	0.539956		LUSC (n=501)	T cell CD4+ memory resting_CIBERSORT	0.069715	0.128397	0.222787		LUSC (n=501)	T cell CD4+ memory resting_CIBERSORT	0.189306	3.16394e-05	0.00058626
	LUSC (n=501)	T cell CD4+ memory resting_CIBERSORT-ABS	-0.0396087	0.388062	0.55312		LUSC (n=501)	T cell CD4+ memory resting_CIBERSORT-ABS	0.116002	0.0112308	0.0286342		LUSC (n=501)	T cell CD4+ memory resting_CIBERSORT-ABS	0.166549	0.000258702	0.00325965
	LUSC (n=501)	T cell CD4+ memory_XCELL	0.13846	0.00244003	0.00840012		LUSC (n=501)	T cell CD4+ memory_XCELL	0.148972	0.00110128	0.003876		LUSC (n=501)	T cell CD4+ memory_XCELL	-0.252581	2.23294e-08	1.27887e-06
	LUSC (n=501)	T cell CD4+ naive_CIBERSORT	-0.0331193	0.470518	0.645809		LUSC (n=501)	T cell CD4+ naive_CIBERSORT	-0.063212	0.168102	0.266091		LUSC (n=501)	T cell CD4+ naive_CIBERSORT	-0.0211731	0.644609	0.822072
	LUSC (n=501)	T cell CD4+ naive_CIBERSORT-ABS	-0.0329657	0.47258	0.646858		LUSC (n=501)	T cell CD4+ naive_CIBERSORT-ABS	-0.0629559	0.169835	0.268161		LUSC (n=501)	T cell CD4+ naive_CIBERSORT-ABS	-0.0207143	0.651796	0.825156
	LUSC (n=501)	T cell CD4+ naive_XCELL	-0.0594722	0.194758	0.328068		LUSC (n=501)	T cell CD4+ naive_XCELL	-0.103572	0.0236854	0.0536756		LUSC (n=501)	T cell CD4+ naive_XCELL	0.0310319	0.498958	0.715968
	LUSC (n=501)	T cell CD4+ Th1_XCELL	0.0948477	0.0383832	0.0892302		LUSC (n=501)	T cell CD4+ Th1_XCELL	0.081773	0.0743826	0.142435		LUSC (n=501)	T cell CD4+ Th1_XCELL	0.185883	4.4126e-05	0.000772205
	LUSC (n=501)	T cell CD4+ Th2_XCELL	0.268221	2.6475e-09	2.77988e-08		LUSC (n=501)	T cell CD4+ Th2_XCELL	0.306411	7.93218e-12	9.25421e-11		LUSC (n=501)	T cell CD4+ Th2_XCELL	-0.275097	9.91725e-10	7.80984e-08
	LUSC (n=501)	T cell CD4+_EPIC	0.234985	2.0854e-07	1.66304e-06		LUSC (n=501)	T cell CD4+_EPIC	0.0711409	0.12075	0.212494		LUSC (n=501)	T cell CD4+_EPIC	0.029604	0.518923	0.725107
	LUSC (n=501)	T cell CD4+_TIMER	-0.0113765	0.804272	0.884279		LUSC (n=501)	T cell CD4+_TIMER	0.0645747	0.159101	0.256352		LUSC (n=501)	T cell CD4+_TIMER	0.126875	0.00552131	0.0370045
	MESO (n=87)	T cell CD4+ (non-regulatory)_QUANTISEQ	-0.104623	0.340633	0.504938		MESO (n=87)	T cell CD4+ (non-regulatory)_QUANTISEQ	0.0780424	0.477738	0.591306		MESO (n=87)	T cell CD4+ (non-regulatory)_QUANTISEQ	-0.122731	0.263137	0.533043
	MESO (n=87)	T cell CD4+ (non-regulatory)_XCELL	-0.0669076	0.542918	0.696615		MESO (n=87)	T cell CD4+ (non-regulatory)_XCELL	-0.22366	0.0396231	0.0829322		MESO (n=87)	T cell CD4+ (non-regulatory)_XCELL	0.0226663	0.836865	0.942959
	MESO (n=87)	T cell CD4+ central memory_XCELL	-0.207833	0.056307	0.122994		MESO (n=87)	T cell CD4+ central memory_XCELL	-0.364376	0.000607378	0.00225087		MESO (n=87)	T cell CD4+ central memory_XCELL	-0.112752	0.304226	0.566943
	MESO (n=87)	T cell CD4+ effector memory_XCELL	-0.328426	0.00214989	0.00760915		MESO (n=87)	T cell CD4+ effector memory_XCELL	-0.399227	0.000153806	0.000654715		MESO (n=87)	T cell CD4+ effector memory_XCELL	-0.293684	0.00637246	0.0408807
	MESO (n=87)	T cell CD4+ memory activated_CIBERSORT	-0.041232	0.707905	0.82589		MESO (n=87)	T cell CD4+ memory activated_CIBERSORT	-0.109633	0.317883	0.438219		MESO (n=87)	T cell CD4+ memory activated_CIBERSORT	-0.181568	0.0963048	0.304884
	MESO (n=87)	T cell CD4+ memory activated_CIBERSORT-ABS	-0.0387146	0.725005	0.836168		MESO (n=87)	T cell CD4+ memory activated_CIBERSORT-ABS	-0.109981	0.316341	0.43705		MESO (n=87)	T cell CD4+ memory activated_CIBERSORT-ABS	-0.183754	0.0922952	0.293666
	MESO (n=87)	T cell CD4+ memory resting_CIBERSORT	-0.0366948	0.738823	0.843222		MESO (n=87)	T cell CD4+ memory resting_CIBERSORT	-0.166089	0.128722	0.222787		MESO (n=87)	T cell CD4+ memory resting_CIBERSORT	-0.088357	0.421325	0.691237
	MESO (n=87)	T cell CD4+ memory resting_CIBERSORT-ABS	-0.0236971	0.829555	0.901069		MESO (n=87)	T cell CD4+ memory resting_CIBERSORT-ABS	-0.0518508	0.637441	0.738213		MESO (n=87)	T cell CD4+ memory resting_CIBERSORT-ABS	-0.135651	0.215771	0.483603
	MESO (n=87)	T cell CD4+ memory_XCELL	0.107862	0.325811	0.487555		MESO (n=87)	T cell CD4+ memory_XCELL	0.367411	0.000542141	0.00205002		MESO (n=87)	T cell CD4+ memory_XCELL	-0.0191826	0.861667	0.947534
	MESO (n=87)	T cell CD4+ naive_CIBERSORT	NA	NA	NA		MESO (n=87)	T cell CD4+ naive_CIBERSORT	NA	NA	NA		MESO (n=87)	T cell CD4+ naive_CIBERSORT	NA	NA	NA
	MESO (n=87)	T cell CD4+ naive_CIBERSORT-ABS	NA	NA	NA		MESO (n=87)	T cell CD4+ naive_CIBERSORT-ABS	NA	NA	NA		MESO (n=87)	T cell CD4+ naive_CIBERSORT-ABS	NA	NA	NA
	MESO (n=87)	T cell CD4+ naive_XCELL	-0.104034	0.343373	0.507805		MESO (n=87)	T cell CD4+ naive_XCELL	-0.0275399	0.802438	0.85107		MESO (n=87)	T cell CD4+ naive_XCELL	-0.213084	0.0502305	0.195341
	MESO (n=87)	T cell CD4+ Th1_XCELL	-0.313338	0.00350061	0.0116687		MESO (n=87)	T cell CD4+ Th1_XCELL	-0.309143	0.00399149	0.011535		MESO (n=87)	T cell CD4+ Th1_XCELL	0.0312273	0.776634	0.914541
	MESO (n=87)	T cell CD4+ Th2_XCELL	0.228129	0.0357399	0.08433		MESO (n=87)	T cell CD4+ Th2_XCELL	0.637136	5.54092e-11	5.54092e-10		MESO (n=87)	T cell CD4+ Th2_XCELL	0.309972	0.00388994	0.0284234
	MESO (n=87)	T cell CD4+_EPIC	-0.0105222	0.923857	0.955714		MESO (n=87)	T cell CD4+_EPIC	-0.0397223	0.718143	0.791678		MESO (n=87)	T cell CD4+_EPIC	-0.190722	0.0803902	0.265068
	MESO (n=87)	T cell CD4+_TIMER	0.00482693	0.965029	0.982178		MESO (n=87)	T cell CD4+_TIMER	0.122466	0.264177	0.379824		MESO (n=87)	T cell CD4+_TIMER	0.146885	0.179775	0.449436
	OV (n=303)	T cell CD4+ (non-regulatory)_QUANTISEQ	-0.133229	0.0356309	0.08433		OV (n=303)	T cell CD4+ (non-regulatory)_QUANTISEQ	-0.229761	0.000255815	0.00105336		OV (n=303)	T cell CD4+ (non-regulatory)_QUANTISEQ	0.000184244	0.997692	0.998423
	OV (n=303)	T cell CD4+ (non-regulatory)_XCELL	0.000370495	0.995359	0.99704		OV (n=303)	T cell CD4+ (non-regulatory)_XCELL	-0.0043718	0.945277	0.960523		OV (n=303)	T cell CD4+ (non-regulatory)_XCELL	-0.0454015	0.47573	0.715968
	OV (n=303)	T cell CD4+ central memory_XCELL	-0.0476877	0.453773	0.625552		OV (n=303)	T cell CD4+ central memory_XCELL	-0.241378	0.000119699	0.000516508		OV (n=303)	T cell CD4+ central memory_XCELL	0.138791	0.028548	0.130328
	OV (n=303)	T cell CD4+ effector memory_XCELL	-0.153725	0.0151828	0.0417692		OV (n=303)	T cell CD4+ effector memory_XCELL	-0.187748	0.00293751	0.00889727		OV (n=303)	T cell CD4+ effector memory_XCELL	-0.0622073	0.328261	0.587151
	OV (n=303)	T cell CD4+ memory activated_CIBERSORT	-0.0428356	0.501048	0.66595		OV (n=303)	T cell CD4+ memory activated_CIBERSORT	0.049153	0.440004	0.558877		OV (n=303)	T cell CD4+ memory activated_CIBERSORT	-0.0595741	0.349188	0.607703
	OV (n=303)	T cell CD4+ memory activated_CIBERSORT-ABS	-0.0418063	0.511399	0.67402		OV (n=303)	T cell CD4+ memory activated_CIBERSORT-ABS	0.0493798	0.437895	0.557321		OV (n=303)	T cell CD4+ memory activated_CIBERSORT-ABS	-0.0591401	0.352717	0.612153
	OV (n=303)	T cell CD4+ memory resting_CIBERSORT	0.0317514	0.618037	0.754581		OV (n=303)	T cell CD4+ memory resting_CIBERSORT	-0.0120305	0.850179	0.892688		OV (n=303)	T cell CD4+ memory resting_CIBERSORT	-0.0676943	0.287309	0.5525
	OV (n=303)	T cell CD4+ memory resting_CIBERSORT-ABS	0.0685342	0.281356	0.437665		OV (n=303)	T cell CD4+ memory resting_CIBERSORT-ABS	0.143856	0.023183	0.0527267		OV (n=303)	T cell CD4+ memory resting_CIBERSORT-ABS	-0.079847	0.20925	0.483603
	OV (n=303)	T cell CD4+ memory_XCELL	0.0206951	0.745216	0.84898		OV (n=303)	T cell CD4+ memory_XCELL	0.129858	0.0406096	0.0844358		OV (n=303)	T cell CD4+ memory_XCELL	-0.0655606	0.302807	0.566943
	OV (n=303)	T cell CD4+ naive_CIBERSORT	-0.0131267	0.836711	0.904165		OV (n=303)	T cell CD4+ naive_CIBERSORT	-0.0191332	0.763852	0.821207		OV (n=303)	T cell CD4+ naive_CIBERSORT	0.103952	0.101732	0.311121
	OV (n=303)	T cell CD4+ naive_CIBERSORT-ABS	-0.0131267	0.836711	0.904165		OV (n=303)	T cell CD4+ naive_CIBERSORT-ABS	-0.0191332	0.763852	0.821207		OV (n=303)	T cell CD4+ naive_CIBERSORT-ABS	0.103952	0.101732	0.311121
	OV (n=303)	T cell CD4+ naive_XCELL	-0.000563025	0.992947	0.99704		OV (n=303)	T cell CD4+ naive_XCELL	-0.0120687	0.84971	0.892688		OV (n=303)	T cell CD4+ naive_XCELL	-0.0379421	0.55123	0.754945
	OV (n=303)	T cell CD4+ Th1_XCELL	-0.167547	0.00806611	0.024549		OV (n=303)	T cell CD4+ Th1_XCELL	-0.0948997	0.135351	0.230256		OV (n=303)	T cell CD4+ Th1_XCELL	0.00476126	0.940411	0.974439
	OV (n=303)	T cell CD4+ Th2_XCELL	0.177944	0.0048581	0.015536		OV (n=303)	T cell CD4+ Th2_XCELL	0.599241	1.15873e-25	4.29414e-24		OV (n=303)	T cell CD4+ Th2_XCELL	-0.124528	0.0496715	0.194367
	OV (n=303)	T cell CD4+_EPIC	0.219816	0.000475807	0.0018278		OV (n=303)	T cell CD4+_EPIC	0.0377508	0.553241	0.66518		OV (n=303)	T cell CD4+_EPIC	0.113768	0.0731303	0.2539
	OV (n=303)	T cell CD4+_TIMER	0.136022	0.0319077	0.0785228		OV (n=303)	T cell CD4+_TIMER	0.100387	0.114082	0.203026		OV (n=303)	T cell CD4+_TIMER	0.112774	0.0756906	0.260574
	PAAD (n=179)	T cell CD4+ (non-regulatory)_QUANTISEQ	0.104285	0.174654	0.298189		PAAD (n=179)	T cell CD4+ (non-regulatory)_QUANTISEQ	-0.0214156	0.780995	0.832533		PAAD (n=179)	T cell CD4+ (non-regulatory)_QUANTISEQ	-0.0328474	0.669743	0.832816
	PAAD (n=179)	T cell CD4+ (non-regulatory)_XCELL	-0.123987	0.106162	0.199649		PAAD (n=179)	T cell CD4+ (non-regulatory)_XCELL	-0.046848	0.542884	0.658992		PAAD (n=179)	T cell CD4+ (non-regulatory)_XCELL	-0.214016	0.00494275	0.0338471
	PAAD (n=179)	T cell CD4+ central memory_XCELL	-0.294691	9.13203e-05	0.000410941		PAAD (n=179)	T cell CD4+ central memory_XCELL	-0.272262	0.000315213	0.00128119		PAAD (n=179)	T cell CD4+ central memory_XCELL	0.0551184	0.473976	0.715968
	PAAD (n=179)	T cell CD4+ effector memory_XCELL	-0.35922	1.40011e-06	9.48461e-06		PAAD (n=179)	T cell CD4+ effector memory_XCELL	-0.221468	0.00360193	0.0106038		PAAD (n=179)	T cell CD4+ effector memory_XCELL	-0.0465284	0.545643	0.752199
	PAAD (n=179)	T cell CD4+ memory activated_CIBERSORT	0.208027	0.00632799	0.019447		PAAD (n=179)	T cell CD4+ memory activated_CIBERSORT	0.18582	0.0149609	0.0365324		PAAD (n=179)	T cell CD4+ memory activated_CIBERSORT	-0.0581467	0.449991	0.715895
	PAAD (n=179)	T cell CD4+ memory activated_CIBERSORT-ABS	0.208159	0.00629391	0.0194371		PAAD (n=179)	T cell CD4+ memory activated_CIBERSORT-ABS	0.184211	0.0158705	0.038308		PAAD (n=179)	T cell CD4+ memory activated_CIBERSORT-ABS	-0.0588524	0.444502	0.71256
	PAAD (n=179)	T cell CD4+ memory resting_CIBERSORT	-0.0160934	0.834512	0.904165		PAAD (n=179)	T cell CD4+ memory resting_CIBERSORT	-0.0127438	0.868604	0.904497		PAAD (n=179)	T cell CD4+ memory resting_CIBERSORT	-0.0597514	0.437563	0.707243
	PAAD (n=179)	T cell CD4+ memory resting_CIBERSORT-ABS	0.12508	0.103092	0.196218		PAAD (n=179)	T cell CD4+ memory resting_CIBERSORT-ABS	0.0582069	0.449522	0.566397		PAAD (n=179)	T cell CD4+ memory resting_CIBERSORT-ABS	-0.0991187	0.197114	0.46494
	PAAD (n=179)	T cell CD4+ memory_XCELL	0.283358	0.000173008	0.000723148		PAAD (n=179)	T cell CD4+ memory_XCELL	0.355646	1.8099e-06	1.06687e-05		PAAD (n=179)	T cell CD4+ memory_XCELL	-0.170526	0.0257524	0.120556
	PAAD (n=179)	T cell CD4+ naive_CIBERSORT	-0.0625247	0.416553	0.585778		PAAD (n=179)	T cell CD4+ naive_CIBERSORT	-0.0285484	0.710894	0.791108		PAAD (n=179)	T cell CD4+ naive_CIBERSORT	-0.0816272	0.288528	0.5525
	PAAD (n=179)	T cell CD4+ naive_CIBERSORT-ABS	-0.0625247	0.416553	0.585778		PAAD (n=179)	T cell CD4+ naive_CIBERSORT-ABS	-0.0285484	0.710894	0.791108		PAAD (n=179)	T cell CD4+ naive_CIBERSORT-ABS	-0.0816272	0.288528	0.5525
	PAAD (n=179)	T cell CD4+ naive_XCELL	0.0279998	0.716208	0.83096		PAAD (n=179)	T cell CD4+ naive_XCELL	-0.0103742	0.892874	0.916141		PAAD (n=179)	T cell CD4+ naive_XCELL	-0.0476657	0.535857	0.74359
	PAAD (n=179)	T cell CD4+ Th1_XCELL	-0.167313	0.0287205	0.0723756		PAAD (n=179)	T cell CD4+ Th1_XCELL	-0.0766709	0.318902	0.438665		PAAD (n=179)	T cell CD4+ Th1_XCELL	0.1953	0.0104718	0.0610855
	PAAD (n=179)	T cell CD4+ Th2_XCELL	0.389006	1.45474e-07	1.20334e-06		PAAD (n=179)	T cell CD4+ Th2_XCELL	0.505197	1.83208e-12	2.40002e-11		PAAD (n=179)	T cell CD4+ Th2_XCELL	0.0020658	0.978607	0.991193
	PAAD (n=179)	T cell CD4+_EPIC	0.225995	0.00295725	0.0100165		PAAD (n=179)	T cell CD4+_EPIC	0.180714	0.0180145	0.0423476		PAAD (n=179)	T cell CD4+_EPIC	0.0766296	0.319164	0.580084
	PAAD (n=179)	T cell CD4+_TIMER	-0.160192	0.0363532	0.085457		PAAD (n=179)	T cell CD4+_TIMER	-0.189488	0.0130564	0.0325119		PAAD (n=179)	T cell CD4+_TIMER	0.0857351	0.264866	0.534826
	PCPG (n=181)	T cell CD4+ (non-regulatory)_QUANTISEQ	0.22287	0.00379179	0.012507		PCPG (n=181)	T cell CD4+ (non-regulatory)_QUANTISEQ	0.0841867	0.279394	0.395546		PCPG (n=181)	T cell CD4+ (non-regulatory)_QUANTISEQ	-0.332147	1.1588e-05	0.000270386
	PCPG (n=181)	T cell CD4+ (non-regulatory)_XCELL	-0.0630108	0.418534	0.587252		PCPG (n=181)	T cell CD4+ (non-regulatory)_XCELL	-0.0519208	0.505172	0.620224		PCPG (n=181)	T cell CD4+ (non-regulatory)_XCELL	-0.0138433	0.859069	0.947534
	PCPG (n=181)	T cell CD4+ central memory_XCELL	-0.0880935	0.257605	0.407766		PCPG (n=181)	T cell CD4+ central memory_XCELL	-0.184343	0.0170873	0.0406227		PCPG (n=181)	T cell CD4+ central memory_XCELL	-0.180411	0.0196436	0.0982412
	PCPG (n=181)	T cell CD4+ effector memory_XCELL	-0.0269603	0.729456	0.838608		PCPG (n=181)	T cell CD4+ effector memory_XCELL	-0.0109214	0.888597	0.916118		PCPG (n=181)	T cell CD4+ effector memory_XCELL	-0.0227693	0.770232	0.908951
	PCPG (n=181)	T cell CD4+ memory activated_CIBERSORT	-0.0283724	0.715879	0.83096		PCPG (n=181)	T cell CD4+ memory activated_CIBERSORT	0.0293555	0.70648	0.791108		PCPG (n=181)	T cell CD4+ memory activated_CIBERSORT	-0.119569	0.123782	0.35772
	PCPG (n=181)	T cell CD4+ memory activated_CIBERSORT-ABS	-0.0281501	0.718011	0.83152		PCPG (n=181)	T cell CD4+ memory activated_CIBERSORT-ABS	0.0289654	0.710204	0.791108		PCPG (n=181)	T cell CD4+ memory activated_CIBERSORT-ABS	-0.120232	0.121697	0.353313
	PCPG (n=181)	T cell CD4+ memory resting_CIBERSORT	0.183109	0.0178567	0.0487001		PCPG (n=181)	T cell CD4+ memory resting_CIBERSORT	0.127889	0.0995496	0.181261		PCPG (n=181)	T cell CD4+ memory resting_CIBERSORT	0.112778	0.146751	0.393417
	PCPG (n=181)	T cell CD4+ memory resting_CIBERSORT-ABS	0.253833	0.000933003	0.00347806		PCPG (n=181)	T cell CD4+ memory resting_CIBERSORT-ABS	0.23832	0.00192576	0.00625631		PCPG (n=181)	T cell CD4+ memory resting_CIBERSORT-ABS	0.0452587	0.561391	0.76388
	PCPG (n=181)	T cell CD4+ memory_XCELL	-0.043671	0.575219	0.717869		PCPG (n=181)	T cell CD4+ memory_XCELL	0.0613073	0.43125	0.550938		PCPG (n=181)	T cell CD4+ memory_XCELL	-0.206148	0.00752247	0.0460112
	PCPG (n=181)	T cell CD4+ naive_CIBERSORT	0.0113217	0.884542	0.936574		PCPG (n=181)	T cell CD4+ naive_CIBERSORT	0.0500679	0.520507	0.63305		PCPG (n=181)	T cell CD4+ naive_CIBERSORT	-0.032823	0.673687	0.833321
	PCPG (n=181)	T cell CD4+ naive_CIBERSORT-ABS	0.0113217	0.884542	0.936574		PCPG (n=181)	T cell CD4+ naive_CIBERSORT-ABS	0.0500679	0.520507	0.63305		PCPG (n=181)	T cell CD4+ naive_CIBERSORT-ABS	-0.032823	0.673687	0.833321
	PCPG (n=181)	T cell CD4+ naive_XCELL	-0.0382949	0.623184	0.757927		PCPG (n=181)	T cell CD4+ naive_XCELL	0.0347837	0.655407	0.753479		PCPG (n=181)	T cell CD4+ naive_XCELL	-0.00233101	0.976149	0.990379
	PCPG (n=181)	T cell CD4+ Th1_XCELL	-0.141236	0.0686676	0.141838		PCPG (n=181)	T cell CD4+ Th1_XCELL	-0.326009	1.71285e-05	8.49683e-05		PCPG (n=181)	T cell CD4+ Th1_XCELL	0.00631398	0.935456	0.974396
	PCPG (n=181)	T cell CD4+ Th2_XCELL	0.0656665	0.399153	0.565093		PCPG (n=181)	T cell CD4+ Th2_XCELL	0.265403	0.000527517	0.00202644		PCPG (n=181)	T cell CD4+ Th2_XCELL	-0.0135532	0.861993	0.947534
	PCPG (n=181)	T cell CD4+_EPIC	0.32666	1.64395e-05	8.777e-05		PCPG (n=181)	T cell CD4+_EPIC	0.357943	2.04216e-06	1.1696e-05		PCPG (n=181)	T cell CD4+_EPIC	-0.0877433	0.259509	0.530814
	PCPG (n=181)	T cell CD4+_TIMER	0.0445539	0.56751	0.71507		PCPG (n=181)	T cell CD4+_TIMER	-0.225064	0.00345309	0.0102134		PCPG (n=181)	T cell CD4+_TIMER	0.149387	0.0539998	0.206181
	PRAD (n=498)	T cell CD4+ (non-regulatory)_QUANTISEQ	-0.0667661	0.174087	0.298189		PRAD (n=498)	T cell CD4+ (non-regulatory)_QUANTISEQ	-0.0994868	0.0425532	0.0878167		PRAD (n=498)	T cell CD4+ (non-regulatory)_QUANTISEQ	0.110905	0.0236851	0.114781
	PRAD (n=498)	T cell CD4+ (non-regulatory)_XCELL	-0.0459296	0.350068	0.514086		PRAD (n=498)	T cell CD4+ (non-regulatory)_XCELL	0.00269414	0.95631	0.96861		PRAD (n=498)	T cell CD4+ (non-regulatory)_XCELL	0.0364704	0.458172	0.715968
	PRAD (n=498)	T cell CD4+ central memory_XCELL	-0.208139	1.87391e-05	9.92072e-05		PRAD (n=498)	T cell CD4+ central memory_XCELL	-0.160499	0.00101973	0.00362953		PRAD (n=498)	T cell CD4+ central memory_XCELL	-0.0849556	0.0835094	0.271738
	PRAD (n=498)	T cell CD4+ effector memory_XCELL	-0.0982804	0.0451392	0.101927		PRAD (n=498)	T cell CD4+ effector memory_XCELL	0.0349254	0.477447	0.591306		PRAD (n=498)	T cell CD4+ effector memory_XCELL	-0.0694328	0.157479	0.409966
	PRAD (n=498)	T cell CD4+ memory activated_CIBERSORT	0.112531	0.0217	0.0569625		PRAD (n=498)	T cell CD4+ memory activated_CIBERSORT	0.121144	0.0134154	0.0330145		PRAD (n=498)	T cell CD4+ memory activated_CIBERSORT	0.0600641	0.221523	0.489681
	PRAD (n=498)	T cell CD4+ memory activated_CIBERSORT-ABS	0.112245	0.0220386	0.0576112		PRAD (n=498)	T cell CD4+ memory activated_CIBERSORT-ABS	0.121387	0.0132292	0.0326839		PRAD (n=498)	T cell CD4+ memory activated_CIBERSORT-ABS	0.0605231	0.218005	0.483603
	PRAD (n=498)	T cell CD4+ memory resting_CIBERSORT	0.212038	1.29214e-05	6.95768e-05		PRAD (n=498)	T cell CD4+ memory resting_CIBERSORT	0.226811	2.96576e-06	1.63897e-05		PRAD (n=498)	T cell CD4+ memory resting_CIBERSORT	0.035216	0.473789	0.715968
	PRAD (n=498)	T cell CD4+ memory resting_CIBERSORT-ABS	0.288254	2.1093e-09	2.25231e-08		PRAD (n=498)	T cell CD4+ memory resting_CIBERSORT-ABS	0.411993	1.78171e-18	3.20708e-17		PRAD (n=498)	T cell CD4+ memory resting_CIBERSORT-ABS	-0.0244443	0.619089	0.805838
	PRAD (n=498)	T cell CD4+ memory_XCELL	0.482874	1.09406e-25	9.84658e-24		PRAD (n=498)	T cell CD4+ memory_XCELL	0.514264	1.84411e-29	9.68158e-28		PRAD (n=498)	T cell CD4+ memory_XCELL	-0.164636	0.000749377	0.00761463
	PRAD (n=498)	T cell CD4+ naive_CIBERSORT	NA	NA	NA		PRAD (n=498)	T cell CD4+ naive_CIBERSORT	NA	NA	NA		PRAD (n=498)	T cell CD4+ naive_CIBERSORT	NA	NA	NA
	PRAD (n=498)	T cell CD4+ naive_CIBERSORT-ABS	NA	NA	NA		PRAD (n=498)	T cell CD4+ naive_CIBERSORT-ABS	NA	NA	NA		PRAD (n=498)	T cell CD4+ naive_CIBERSORT-ABS	NA	NA	NA
	PRAD (n=498)	T cell CD4+ naive_XCELL	-0.0584629	0.234108	0.380124		PRAD (n=498)	T cell CD4+ naive_XCELL	0.0199623	0.684766	0.775721		PRAD (n=498)	T cell CD4+ naive_XCELL	-0.101913	0.0377296	0.159313
	PRAD (n=498)	T cell CD4+ Th1_XCELL	-0.470546	2.61525e-24	1.64761e-22		PRAD (n=498)	T cell CD4+ Th1_XCELL	-0.543695	2.25622e-33	1.2922e-31		PRAD (n=498)	T cell CD4+ Th1_XCELL	0.0165011	0.737197	0.893142
	PRAD (n=498)	T cell CD4+ Th2_XCELL	0.472911	1.43672e-24	1.00571e-22		PRAD (n=498)	T cell CD4+ Th2_XCELL	0.321474	1.86554e-11	1.99202e-10		PRAD (n=498)	T cell CD4+ Th2_XCELL	-0.0648019	0.187131	0.455118
	PRAD (n=498)	T cell CD4+_EPIC	0.228156	2.58089e-06	1.62596e-05		PRAD (n=498)	T cell CD4+_EPIC	0.43658	8.6768e-21	2.02459e-19		PRAD (n=498)	T cell CD4+_EPIC	0.165472	0.000703515	0.00726581
	PRAD (n=498)	T cell CD4+_TIMER	0.0629167	0.200313	0.33563		PRAD (n=498)	T cell CD4+_TIMER	0.231316	1.85532e-06	1.08227e-05		PRAD (n=498)	T cell CD4+_TIMER	-0.162284	0.000893628	0.00866132
	READ (n=166)	T cell CD4+ (non-regulatory)_QUANTISEQ	0.0118115	0.91202	0.951279		READ (n=166)	T cell CD4+ (non-regulatory)_QUANTISEQ	0.0811969	0.446782	0.566343		READ (n=166)	T cell CD4+ (non-regulatory)_QUANTISEQ	0.00776856	0.942069	0.974554
	READ (n=166)	T cell CD4+ (non-regulatory)_XCELL	0.0986733	0.354824	0.519858		READ (n=166)	T cell CD4+ (non-regulatory)_XCELL	0.0463371	0.664521	0.759797		READ (n=166)	T cell CD4+ (non-regulatory)_XCELL	-0.0437061	0.682516	0.839814
	READ (n=166)	T cell CD4+ central memory_XCELL	0.0265225	0.804025	0.884279		READ (n=166)	T cell CD4+ central memory_XCELL	-0.0212694	0.842277	0.887349		READ (n=166)	T cell CD4+ central memory_XCELL	-0.078407	0.462603	0.715968
	READ (n=166)	T cell CD4+ effector memory_XCELL	-0.280261	0.00746249	0.0228222		READ (n=166)	T cell CD4+ effector memory_XCELL	-0.228979	0.0299427	0.065048		READ (n=166)	T cell CD4+ effector memory_XCELL	-0.215023	0.0418266	0.169998
	READ (n=166)	T cell CD4+ memory activated_CIBERSORT	0.115998	0.276264	0.430807		READ (n=166)	T cell CD4+ memory activated_CIBERSORT	0.214369	0.0424682	0.0878167		READ (n=166)	T cell CD4+ memory activated_CIBERSORT	0.0117223	0.912682	0.966369
	READ (n=166)	T cell CD4+ memory activated_CIBERSORT-ABS	0.105746	0.32122	0.48298		READ (n=166)	T cell CD4+ memory activated_CIBERSORT-ABS	0.204592	0.0530744	0.106149		READ (n=166)	T cell CD4+ memory activated_CIBERSORT-ABS	0.00681829	0.949145	0.975472
	READ (n=166)	T cell CD4+ memory resting_CIBERSORT	-0.073173	0.493094	0.660955		READ (n=166)	T cell CD4+ memory resting_CIBERSORT	0.0263573	0.805222	0.852588		READ (n=166)	T cell CD4+ memory resting_CIBERSORT	0.0694691	0.515294	0.725107
	READ (n=166)	T cell CD4+ memory resting_CIBERSORT-ABS	-0.037785	0.723657	0.836168		READ (n=166)	T cell CD4+ memory resting_CIBERSORT-ABS	0.11557	0.278052	0.394534		READ (n=166)	T cell CD4+ memory resting_CIBERSORT-ABS	0.0654202	0.540133	0.746237
	READ (n=166)	T cell CD4+ memory_XCELL	0.12764	0.230573	0.375351		READ (n=166)	T cell CD4+ memory_XCELL	0.384285	0.000184498	0.000769762		READ (n=166)	T cell CD4+ memory_XCELL	0.0234646	0.826243	0.942959
	READ (n=166)	T cell CD4+ naive_CIBERSORT	-0.0627376	0.556908	0.704679		READ (n=166)	T cell CD4+ naive_CIBERSORT	-0.151134	0.15505	0.252912		READ (n=166)	T cell CD4+ naive_CIBERSORT	-0.0158814	0.881895	0.957921
	READ (n=166)	T cell CD4+ naive_CIBERSORT-ABS	-0.0627376	0.556908	0.704679		READ (n=166)	T cell CD4+ naive_CIBERSORT-ABS	-0.151134	0.15505	0.252912		READ (n=166)	T cell CD4+ naive_CIBERSORT-ABS	-0.0158814	0.881895	0.957921
	READ (n=166)	T cell CD4+ naive_XCELL	-0.363623	0.000426993	0.00166053		READ (n=166)	T cell CD4+ naive_XCELL	-0.305679	0.00339112	0.0100774		READ (n=166)	T cell CD4+ naive_XCELL	0.0662564	0.534956	0.74359
	READ (n=166)	T cell CD4+ Th1_XCELL	0.0943958	0.376169	0.539956		READ (n=166)	T cell CD4+ Th1_XCELL	0.217557	0.039416	0.0827736		READ (n=166)	T cell CD4+ Th1_XCELL	0.0150076	0.88835	0.960584
	READ (n=166)	T cell CD4+ Th2_XCELL	0.374456	0.000276931	0.00111125		READ (n=166)	T cell CD4+ Th2_XCELL	0.64081	1.02772e-11	1.1772e-10		READ (n=166)	T cell CD4+ Th2_XCELL	-0.0101353	0.924466	0.970689
	READ (n=166)	T cell CD4+_EPIC	0.0930681	0.382949	0.54714		READ (n=166)	T cell CD4+_EPIC	0.141691	0.182815	0.281597		READ (n=166)	T cell CD4+_EPIC	0.0811656	0.446958	0.714148
	READ (n=166)	T cell CD4+_TIMER	0.0323844	0.761882	0.854763		READ (n=166)	T cell CD4+_TIMER	-0.141705	0.18277	0.281597		READ (n=166)	T cell CD4+_TIMER	0.186288	0.0787467	0.265068
	SARC (n=260)	T cell CD4+ (non-regulatory)_QUANTISEQ	-0.0585903	0.362141	0.525612		SARC (n=260)	T cell CD4+ (non-regulatory)_QUANTISEQ	-0.0839653	0.19116	0.2916		SARC (n=260)	T cell CD4+ (non-regulatory)_QUANTISEQ	-0.00623054	0.922865	0.970689
	SARC (n=260)	T cell CD4+ (non-regulatory)_XCELL	-0.0366691	0.568651	0.71507		SARC (n=260)	T cell CD4+ (non-regulatory)_XCELL	0.0210049	0.744078	0.813835		SARC (n=260)	T cell CD4+ (non-regulatory)_XCELL	-0.00410384	0.949149	0.975472
	SARC (n=260)	T cell CD4+ central memory_XCELL	-0.0318611	0.620419	0.756023		SARC (n=260)	T cell CD4+ central memory_XCELL	-0.196403	0.00205457	0.00663785		SARC (n=260)	T cell CD4+ central memory_XCELL	0.0880485	0.170387	0.432837
	SARC (n=260)	T cell CD4+ effector memory_XCELL	-0.297952	2.15498e-06	1.39963e-05		SARC (n=260)	T cell CD4+ effector memory_XCELL	-0.29239	3.38844e-06	1.84027e-05		SARC (n=260)	T cell CD4+ effector memory_XCELL	-0.207413	0.00111898	0.0105217
	SARC (n=260)	T cell CD4+ memory activated_CIBERSORT	0.0426651	0.507119	0.66978		SARC (n=260)	T cell CD4+ memory activated_CIBERSORT	0.124263	0.0525499	0.105771		SARC (n=260)	T cell CD4+ memory activated_CIBERSORT	-0.0802675	0.21152	0.483603
	SARC (n=260)	T cell CD4+ memory activated_CIBERSORT-ABS	0.0417514	0.516266	0.676542		SARC (n=260)	T cell CD4+ memory activated_CIBERSORT-ABS	0.125682	0.0498891	0.101062		SARC (n=260)	T cell CD4+ memory activated_CIBERSORT-ABS	-0.0794396	0.216284	0.483603
	SARC (n=260)	T cell CD4+ memory resting_CIBERSORT	-0.0942382	0.14217	0.253015		SARC (n=260)	T cell CD4+ memory resting_CIBERSORT	-0.0890538	0.16554	0.264026		SARC (n=260)	T cell CD4+ memory resting_CIBERSORT	0.0131148	0.838497	0.942959
	SARC (n=260)	T cell CD4+ memory resting_CIBERSORT-ABS	-0.215781	0.000690417	0.00260457		SARC (n=260)	T cell CD4+ memory resting_CIBERSORT-ABS	-0.140485	0.0282308	0.0617549		SARC (n=260)	T cell CD4+ memory resting_CIBERSORT-ABS	-0.117609	0.0666467	0.237451
	SARC (n=260)	T cell CD4+ memory_XCELL	0.0440963	0.492963	0.660955		SARC (n=260)	T cell CD4+ memory_XCELL	0.220184	0.00053155	0.00202955		SARC (n=260)	T cell CD4+ memory_XCELL	-0.0684861	0.286629	0.5525
	SARC (n=260)	T cell CD4+ naive_CIBERSORT	0.131589	0.0399887	0.0919449		SARC (n=260)	T cell CD4+ naive_CIBERSORT	0.113984	0.0755448	0.143802		SARC (n=260)	T cell CD4+ naive_CIBERSORT	-0.0761913	0.235718	0.506755
	SARC (n=260)	T cell CD4+ naive_CIBERSORT-ABS	0.129713	0.0429348	0.0972983		SARC (n=260)	T cell CD4+ naive_CIBERSORT-ABS	0.113837	0.0759262	0.144077		SARC (n=260)	T cell CD4+ naive_CIBERSORT-ABS	-0.0776202	0.227023	0.500086
	SARC (n=260)	T cell CD4+ naive_XCELL	-0.113351	0.0771935	0.156877		SARC (n=260)	T cell CD4+ naive_XCELL	-0.01711	0.790306	0.839616		SARC (n=260)	T cell CD4+ naive_XCELL	-0.0847364	0.187101	0.455118
	SARC (n=260)	T cell CD4+ Th1_XCELL	0.00199212	0.975303	0.989438		SARC (n=260)	T cell CD4+ Th1_XCELL	-0.135811	0.0339744	0.0720669		SARC (n=260)	T cell CD4+ Th1_XCELL	0.226572	0.000360408	0.00427154
	SARC (n=260)	T cell CD4+ Th2_XCELL	0.304024	1.30055e-06	8.90596e-06		SARC (n=260)	T cell CD4+ Th2_XCELL	0.584367	9.68187e-24	3.04979e-22		SARC (n=260)	T cell CD4+ Th2_XCELL	-0.0801779	0.212032	0.483603
	SARC (n=260)	T cell CD4+_EPIC	0.0105058	0.870307	0.926172		SARC (n=260)	T cell CD4+_EPIC	-0.0214641	0.738684	0.810098		SARC (n=260)	T cell CD4+_EPIC	-0.0735637	0.252311	0.519458
	SARC (n=260)	T cell CD4+_TIMER	-0.215069	0.000719886	0.00269957		SARC (n=260)	T cell CD4+_TIMER	-0.315955	4.66202e-07	2.99702e-06		SARC (n=260)	T cell CD4+_TIMER	-0.175645	0.00594163	0.0389919
	SKCM (n=471)	T cell CD4+ (non-regulatory)_QUANTISEQ	-0.00641692	0.891186	0.937307		SKCM (n=471)	T cell CD4+ (non-regulatory)_QUANTISEQ	-0.150735	0.00122928	0.00420893		SKCM (n=471)	T cell CD4+ (non-regulatory)_QUANTISEQ	0.154322	0.000933509	0.00891077
	SKCM (n=471)	T cell CD4+ (non-regulatory)_XCELL	0.0844124	0.0714183	0.146083		SKCM (n=471)	T cell CD4+ (non-regulatory)_XCELL	0.0837862	0.0735526	0.141275		SKCM (n=471)	T cell CD4+ (non-regulatory)_XCELL	-0.0421045	0.369172	0.627773
	SKCM (n=471)	T cell CD4+ central memory_XCELL	-0.0193112	0.680534	0.799881		SKCM (n=471)	T cell CD4+ central memory_XCELL	-0.125274	0.00733405	0.0195782		SKCM (n=471)	T cell CD4+ central memory_XCELL	0.00568642	0.903509	0.966369
	SKCM (n=471)	T cell CD4+ effector memory_XCELL	-0.174518	0.000177289	0.000734816		SKCM (n=471)	T cell CD4+ effector memory_XCELL	-0.108279	0.0206011	0.0475409		SKCM (n=471)	T cell CD4+ effector memory_XCELL	-0.0116843	0.803278	0.935425
	SKCM (n=471)	T cell CD4+ memory activated_CIBERSORT	0.0934362	0.0458972	0.103269		SKCM (n=471)	T cell CD4+ memory activated_CIBERSORT	0.200757	1.53201e-05	7.66006e-05		SKCM (n=471)	T cell CD4+ memory activated_CIBERSORT	-0.127314	0.0064241	0.0408807
	SKCM (n=471)	T cell CD4+ memory activated_CIBERSORT-ABS	0.104646	0.0252804	0.0650067		SKCM (n=471)	T cell CD4+ memory activated_CIBERSORT-ABS	0.220464	1.94792e-06	1.12586e-05		SKCM (n=471)	T cell CD4+ memory activated_CIBERSORT-ABS	-0.139151	0.00287243	0.022262
	SKCM (n=471)	T cell CD4+ memory resting_CIBERSORT	0.232352	5.10244e-07	3.78181e-06		SKCM (n=471)	T cell CD4+ memory resting_CIBERSORT	0.157358	0.000736108	0.00268062		SKCM (n=471)	T cell CD4+ memory resting_CIBERSORT	0.0469547	0.316546	0.579721
	SKCM (n=471)	T cell CD4+ memory resting_CIBERSORT-ABS	0.246566	9.33599e-08	7.9482e-07		SKCM (n=471)	T cell CD4+ memory resting_CIBERSORT-ABS	0.207988	7.35238e-06	3.92542e-05		SKCM (n=471)	T cell CD4+ memory resting_CIBERSORT-ABS	0.0323351	0.490488	0.715968
	SKCM (n=471)	T cell CD4+ memory_XCELL	0.401338	4.0903e-19	1.4316e-17		SKCM (n=471)	T cell CD4+ memory_XCELL	0.539127	8.09922e-36	5.66946e-34		SKCM (n=471)	T cell CD4+ memory_XCELL	-0.261147	1.46153e-08	1.02307e-06
	SKCM (n=471)	T cell CD4+ naive_CIBERSORT	-0.0893078	0.0564213	0.122994		SKCM (n=471)	T cell CD4+ naive_CIBERSORT	-0.0590691	0.207527	0.315041		SKCM (n=471)	T cell CD4+ naive_CIBERSORT	0.00723596	0.8774	0.956336
	SKCM (n=471)	T cell CD4+ naive_CIBERSORT-ABS	-0.0854693	0.0679311	0.141243		SKCM (n=471)	T cell CD4+ naive_CIBERSORT-ABS	-0.0582253	0.214104	0.321155		SKCM (n=471)	T cell CD4+ naive_CIBERSORT-ABS	0.00879975	0.851186	0.947433
	SKCM (n=471)	T cell CD4+ naive_XCELL	-0.10992	0.0187478	0.0509099		SKCM (n=471)	T cell CD4+ naive_XCELL	-0.0958951	0.0404511	0.0843847		SKCM (n=471)	T cell CD4+ naive_XCELL	-0.123344	0.00829915	0.0497949
	SKCM (n=471)	T cell CD4+ Th1_XCELL	-0.209302	6.41621e-06	3.74279e-05		SKCM (n=471)	T cell CD4+ Th1_XCELL	-0.302285	4.12754e-11	4.26287e-10		SKCM (n=471)	T cell CD4+ Th1_XCELL	0.195912	2.46933e-05	0.000503757
	SKCM (n=471)	T cell CD4+ Th2_XCELL	0.433452	2.3457e-22	9.85195e-21		SKCM (n=471)	T cell CD4+ Th2_XCELL	0.654576	3.03317e-57	6.36966e-55		SKCM (n=471)	T cell CD4+ Th2_XCELL	-0.126471	0.00678709	0.0423353
	SKCM (n=471)	T cell CD4+_EPIC	0.225347	1.13356e-06	7.84774e-06		SKCM (n=471)	T cell CD4+_EPIC	0.290089	2.60139e-10	2.37518e-09		SKCM (n=471)	T cell CD4+_EPIC	0.0658867	0.159675	0.411519
	SKCM (n=471)	T cell CD4+_TIMER	0.0223479	0.633722	0.7654		SKCM (n=471)	T cell CD4+_TIMER	0.0760966	0.104235	0.188701		SKCM (n=471)	T cell CD4+_TIMER	0.112437	0.0161865	0.0864192
	SKCM-Metastasis (n=368)	T cell CD4+ (non-regulatory)_QUANTISEQ	-0.00402081	0.939909	0.969137		SKCM-Metastasis (n=368)	T cell CD4+ (non-regulatory)_QUANTISEQ	-0.137277	0.00971044	0.0251752		SKCM-Metastasis (n=368)	T cell CD4+ (non-regulatory)_QUANTISEQ	0.169924	0.00133125	0.0121549
	SKCM-Metastasis (n=368)	T cell CD4+ (non-regulatory)_XCELL	0.0993856	0.06177	0.131916		SKCM-Metastasis (n=368)	T cell CD4+ (non-regulatory)_XCELL	0.0851937	0.109565	0.196075		SKCM-Metastasis (n=368)	T cell CD4+ (non-regulatory)_XCELL	-0.0622125	0.243003	0.512014
	SKCM-Metastasis (n=368)	T cell CD4+ central memory_XCELL	0.0238964	0.654094	0.776044		SKCM-Metastasis (n=368)	T cell CD4+ central memory_XCELL	-0.0756767	0.15536	0.252912		SKCM-Metastasis (n=368)	T cell CD4+ central memory_XCELL	-0.00590724	0.911813	0.966369
	SKCM-Metastasis (n=368)	T cell CD4+ effector memory_XCELL	-0.147926	0.00529154	0.0168367		SKCM-Metastasis (n=368)	T cell CD4+ effector memory_XCELL	-0.0704373	0.186093	0.285253		SKCM-Metastasis (n=368)	T cell CD4+ effector memory_XCELL	-0.0164018	0.758442	0.903249
	SKCM-Metastasis (n=368)	T cell CD4+ memory activated_CIBERSORT	0.112763	0.0339314	0.0819034		SKCM-Metastasis (n=368)	T cell CD4+ memory activated_CIBERSORT	0.202713	0.000122799	0.00052628		SKCM-Metastasis (n=368)	T cell CD4+ memory activated_CIBERSORT	-0.11037	0.0379318	0.159313
	SKCM-Metastasis (n=368)	T cell CD4+ memory activated_CIBERSORT-ABS	0.116776	0.0280292	0.0709172		SKCM-Metastasis (n=368)	T cell CD4+ memory activated_CIBERSORT-ABS	0.215417	4.3739e-05	0.000201135		SKCM-Metastasis (n=368)	T cell CD4+ memory activated_CIBERSORT-ABS	-0.129614	0.0146729	0.0803819
	SKCM-Metastasis (n=368)	T cell CD4+ memory resting_CIBERSORT	0.213213	5.2552e-05	0.000248931		SKCM-Metastasis (n=368)	T cell CD4+ memory resting_CIBERSORT	0.116081	0.0289833	0.0631817		SKCM-Metastasis (n=368)	T cell CD4+ memory resting_CIBERSORT	0.0702219	0.187446	0.455118
	SKCM-Metastasis (n=368)	T cell CD4+ memory resting_CIBERSORT-ABS	0.223167	2.25953e-05	0.000118626		SKCM-Metastasis (n=368)	T cell CD4+ memory resting_CIBERSORT-ABS	0.169284	0.00138914	0.00467188		SKCM-Metastasis (n=368)	T cell CD4+ memory resting_CIBERSORT-ABS	0.045694	0.39137	0.658467
	SKCM-Metastasis (n=368)	T cell CD4+ memory_XCELL	0.359289	3.16516e-12	4.43122e-11		SKCM-Metastasis (n=368)	T cell CD4+ memory_XCELL	0.444473	1.4212e-18	2.6334e-17		SKCM-Metastasis (n=368)	T cell CD4+ memory_XCELL	-0.270801	2.29058e-07	1.03076e-05
	SKCM-Metastasis (n=368)	T cell CD4+ naive_CIBERSORT	-0.111694	0.0356715	0.08433		SKCM-Metastasis (n=368)	T cell CD4+ naive_CIBERSORT	-0.0583185	0.273821	0.390288		SKCM-Metastasis (n=368)	T cell CD4+ naive_CIBERSORT	-0.0211964	0.691042	0.848648
	SKCM-Metastasis (n=368)	T cell CD4+ naive_CIBERSORT-ABS	-0.107999	0.04228	0.0965087		SKCM-Metastasis (n=368)	T cell CD4+ naive_CIBERSORT-ABS	-0.0594417	0.264671	0.379824		SKCM-Metastasis (n=368)	T cell CD4+ naive_CIBERSORT-ABS	-0.0208866	0.69533	0.852252
	SKCM-Metastasis (n=368)	T cell CD4+ naive_XCELL	-0.131926	0.0129818	0.0375163		SKCM-Metastasis (n=368)	T cell CD4+ naive_XCELL	-0.15647	0.00315968	0.00947904		SKCM-Metastasis (n=368)	T cell CD4+ naive_XCELL	-0.150368	0.00457841	0.0316967
	SKCM-Metastasis (n=368)	T cell CD4+ Th1_XCELL	-0.153737	0.00373669	0.0123901		SKCM-Metastasis (n=368)	T cell CD4+ Th1_XCELL	-0.214235	4.82727e-05	0.00021879		SKCM-Metastasis (n=368)	T cell CD4+ Th1_XCELL	0.188359	0.000366132	0.00427154
	SKCM-Metastasis (n=368)	T cell CD4+ Th2_XCELL	0.402347	3.30547e-15	7.71276e-14		SKCM-Metastasis (n=368)	T cell CD4+ Th2_XCELL	0.602928	2.05008e-36	1.61444e-34		SKCM-Metastasis (n=368)	T cell CD4+ Th2_XCELL	-0.0931945	0.0799365	0.265068
	SKCM-Metastasis (n=368)	T cell CD4+_EPIC	0.193078	0.000257857	0.00104134		SKCM-Metastasis (n=368)	T cell CD4+_EPIC	0.27825	1.0252e-07	6.65854e-07		SKCM-Metastasis (n=368)	T cell CD4+_EPIC	0.0762237	0.152387	0.402074
	SKCM-Metastasis (n=368)	T cell CD4+_TIMER	0.0393685	0.460283	0.63314		SKCM-Metastasis (n=368)	T cell CD4+_TIMER	0.085716	0.107398	0.193317		SKCM-Metastasis (n=368)	T cell CD4+_TIMER	0.0986766	0.0636604	0.229177
	SKCM-Primary (n=103)	T cell CD4+ (non-regulatory)_QUANTISEQ	0.134729	0.176987	0.300543		SKCM-Primary (n=103)	T cell CD4+ (non-regulatory)_QUANTISEQ	0.0239057	0.811498	0.857791		SKCM-Primary (n=103)	T cell CD4+ (non-regulatory)_QUANTISEQ	0.140427	0.159205	0.411519
	SKCM-Primary (n=103)	T cell CD4+ (non-regulatory)_XCELL	-0.011151	0.91143	0.951279		SKCM-Primary (n=103)	T cell CD4+ (non-regulatory)_XCELL	-0.0221168	0.82537	0.870994		SKCM-Primary (n=103)	T cell CD4+ (non-regulatory)_XCELL	0.0498547	0.618758	0.805838
	SKCM-Primary (n=103)	T cell CD4+ central memory_XCELL	-0.0919106	0.358222	0.522407		SKCM-Primary (n=103)	T cell CD4+ central memory_XCELL	-0.187889	0.0586143	0.116123		SKCM-Primary (n=103)	T cell CD4+ central memory_XCELL	0.0212381	0.832205	0.942959
	SKCM-Primary (n=103)	T cell CD4+ effector memory_XCELL	-0.197328	0.0468179	0.104965		SKCM-Primary (n=103)	T cell CD4+ effector memory_XCELL	-0.140712	0.158352	0.256352		SKCM-Primary (n=103)	T cell CD4+ effector memory_XCELL	-0.00547023	0.956484	0.978222
	SKCM-Primary (n=103)	T cell CD4+ memory activated_CIBERSORT	-0.0342099	0.732844	0.840969		SKCM-Primary (n=103)	T cell CD4+ memory activated_CIBERSORT	0.139254	0.162752	0.260237		SKCM-Primary (n=103)	T cell CD4+ memory activated_CIBERSORT	-0.180822	0.0689525	0.244045
	SKCM-Primary (n=103)	T cell CD4+ memory activated_CIBERSORT-ABS	-0.0237787	0.812481	0.890197		SKCM-Primary (n=103)	T cell CD4+ memory activated_CIBERSORT-ABS	0.150338	0.1315	0.225735		SKCM-Primary (n=103)	T cell CD4+ memory activated_CIBERSORT-ABS	-0.174592	0.0792482	0.265068
	SKCM-Primary (n=103)	T cell CD4+ memory resting_CIBERSORT	0.288524	0.00327316	0.0109686		SKCM-Primary (n=103)	T cell CD4+ memory resting_CIBERSORT	0.233485	0.0181882	0.0425969		SKCM-Primary (n=103)	T cell CD4+ memory resting_CIBERSORT	-0.029335	0.769766	0.908951
	SKCM-Primary (n=103)	T cell CD4+ memory resting_CIBERSORT-ABS	0.298085	0.0023431	0.00815555		SKCM-Primary (n=103)	T cell CD4+ memory resting_CIBERSORT-ABS	0.232942	0.0184673	0.0430904		SKCM-Primary (n=103)	T cell CD4+ memory resting_CIBERSORT-ABS	-0.00792003	0.93703	0.974396
	SKCM-Primary (n=103)	T cell CD4+ memory_XCELL	0.479802	3.35092e-07	2.54347e-06		SKCM-Primary (n=103)	T cell CD4+ memory_XCELL	0.643477	3.01343e-13	4.12709e-12		SKCM-Primary (n=103)	T cell CD4+ memory_XCELL	-0.291589	0.00294412	0.0223469
	SKCM-Primary (n=103)	T cell CD4+ naive_CIBERSORT	-0.0219763	0.826462	0.900377		SKCM-Primary (n=103)	T cell CD4+ naive_CIBERSORT	-0.0516268	0.606328	0.712661		SKCM-Primary (n=103)	T cell CD4+ naive_CIBERSORT	0.105059	0.293312	0.55996
	SKCM-Primary (n=103)	T cell CD4+ naive_CIBERSORT-ABS	-0.0164976	0.869279	0.926172		SKCM-Primary (n=103)	T cell CD4+ naive_CIBERSORT-ABS	-0.0438783	0.66146	0.757673		SKCM-Primary (n=103)	T cell CD4+ naive_CIBERSORT-ABS	0.115283	0.248582	0.519175
	SKCM-Primary (n=103)	T cell CD4+ naive_XCELL	-0.141452	0.156153	0.273744		SKCM-Primary (n=103)	T cell CD4+ naive_XCELL	-0.0757064	0.449493	0.566397		SKCM-Primary (n=103)	T cell CD4+ naive_XCELL	-0.00966599	0.923186	0.970689
	SKCM-Primary (n=103)	T cell CD4+ Th1_XCELL	-0.395393	3.90615e-05	0.000189298		SKCM-Primary (n=103)	T cell CD4+ Th1_XCELL	-0.528989	1.09349e-08	8.10469e-08		SKCM-Primary (n=103)	T cell CD4+ Th1_XCELL	0.210001	0.0341373	0.148321
	SKCM-Primary (n=103)	T cell CD4+ Th2_XCELL	0.444951	2.79207e-06	1.74159e-05		SKCM-Primary (n=103)	T cell CD4+ Th2_XCELL	0.692671	7.32165e-16	1.12503e-14		SKCM-Primary (n=103)	T cell CD4+ Th2_XCELL	-0.227383	0.021542	0.106027
	SKCM-Primary (n=103)	T cell CD4+_EPIC	0.33797	0.000512614	0.00195725		SKCM-Primary (n=103)	T cell CD4+_EPIC	0.308076	0.00163236	0.00535618		SKCM-Primary (n=103)	T cell CD4+_EPIC	0.0601634	0.548055	0.753875
	SKCM-Primary (n=103)	T cell CD4+_TIMER	-0.209557	0.0345266	0.083022		SKCM-Primary (n=103)	T cell CD4+_TIMER	-0.229967	0.0200623	0.0464679		SKCM-Primary (n=103)	T cell CD4+_TIMER	0.189551	0.0563759	0.212675
	STAD (n=415)	T cell CD4+ (non-regulatory)_QUANTISEQ	-0.100985	0.0494717	0.110131		STAD (n=415)	T cell CD4+ (non-regulatory)_QUANTISEQ	-0.242326	1.81198e-06	1.06687e-05		STAD (n=415)	T cell CD4+ (non-regulatory)_QUANTISEQ	-0.105816	0.0394945	0.162625
	STAD (n=415)	T cell CD4+ (non-regulatory)_XCELL	0.00102904	0.98407	0.992645		STAD (n=415)	T cell CD4+ (non-regulatory)_XCELL	0.0873223	0.089581	0.165656		STAD (n=415)	T cell CD4+ (non-regulatory)_XCELL	0.0114242	0.824564	0.942959
	STAD (n=415)	T cell CD4+ central memory_XCELL	-0.0531589	0.301976	0.461759		STAD (n=415)	T cell CD4+ central memory_XCELL	-0.109458	0.0331478	0.0712734		STAD (n=415)	T cell CD4+ central memory_XCELL	0.0518885	0.313693	0.57617
	STAD (n=415)	T cell CD4+ effector memory_XCELL	-0.231162	5.43859e-06	3.26316e-05		STAD (n=415)	T cell CD4+ effector memory_XCELL	-0.148169	0.00384039	0.0112011		STAD (n=415)	T cell CD4+ effector memory_XCELL	-0.0100047	0.846073	0.945246
	STAD (n=415)	T cell CD4+ memory activated_CIBERSORT	0.313005	4.64393e-10	5.6263e-09		STAD (n=415)	T cell CD4+ memory activated_CIBERSORT	0.272249	7.25782e-08	4.86428e-07		STAD (n=415)	T cell CD4+ memory activated_CIBERSORT	-0.0440018	0.39299	0.658467
	STAD (n=415)	T cell CD4+ memory activated_CIBERSORT-ABS	0.304485	1.4269e-09	1.60527e-08		STAD (n=415)	T cell CD4+ memory activated_CIBERSORT-ABS	0.281003	2.62142e-08	1.85561e-07		STAD (n=415)	T cell CD4+ memory activated_CIBERSORT-ABS	-0.0385009	0.454862	0.715968
	STAD (n=415)	T cell CD4+ memory resting_CIBERSORT	-0.146679	0.00421522	0.0135489		STAD (n=415)	T cell CD4+ memory resting_CIBERSORT	-0.063665	0.216241	0.323591		STAD (n=415)	T cell CD4+ memory resting_CIBERSORT	0.0231125	0.653773	0.825405
	STAD (n=415)	T cell CD4+ memory resting_CIBERSORT-ABS	-0.158492	0.00196882	0.00700767		STAD (n=415)	T cell CD4+ memory resting_CIBERSORT-ABS	0.0376409	0.465006	0.582413		STAD (n=415)	T cell CD4+ memory resting_CIBERSORT-ABS	0.0617836	0.23015	0.503453
	STAD (n=415)	T cell CD4+ memory_XCELL	0.295196	4.65826e-09	4.81099e-08		STAD (n=415)	T cell CD4+ memory_XCELL	0.304407	1.44147e-09	1.14952e-08		STAD (n=415)	T cell CD4+ memory_XCELL	-0.186281	0.000265846	0.00328398
	STAD (n=415)	T cell CD4+ naive_CIBERSORT	0.00261171	0.959583	0.978619		STAD (n=415)	T cell CD4+ naive_CIBERSORT	-0.014725	0.775082	0.82763		STAD (n=415)	T cell CD4+ naive_CIBERSORT	0.0489219	0.342199	0.598848
	STAD (n=415)	T cell CD4+ naive_CIBERSORT-ABS	0.00261171	0.959583	0.978619		STAD (n=415)	T cell CD4+ naive_CIBERSORT-ABS	-0.014725	0.775082	0.82763		STAD (n=415)	T cell CD4+ naive_CIBERSORT-ABS	0.0489219	0.342199	0.598848
	STAD (n=415)	T cell CD4+ naive_XCELL	-0.18177	0.000375596	0.00146972		STAD (n=415)	T cell CD4+ naive_XCELL	-0.0973487	0.0583025	0.115869		STAD (n=415)	T cell CD4+ naive_XCELL	-0.00530518	0.91801	0.97038
	STAD (n=415)	T cell CD4+ Th1_XCELL	0.211951	3.18271e-05	0.000157882		STAD (n=415)	T cell CD4+ Th1_XCELL	0.192094	0.000168286	0.000706801		STAD (n=415)	T cell CD4+ Th1_XCELL	0.228218	7.20287e-06	0.0001876
	STAD (n=415)	T cell CD4+ Th2_XCELL	0.481082	2.38682e-23	1.07407e-21		STAD (n=415)	T cell CD4+ Th2_XCELL	0.475604	8.68928e-23	2.48829e-21		STAD (n=415)	T cell CD4+ Th2_XCELL	-0.121492	0.0179741	0.093584
	STAD (n=415)	T cell CD4+_EPIC	-0.0242932	0.637323	0.766247		STAD (n=415)	T cell CD4+_EPIC	0.0864715	0.0927609	0.170377		STAD (n=415)	T cell CD4+_EPIC	0.00427325	0.933918	0.974396
	STAD (n=415)	T cell CD4+_TIMER	-0.199487	9.2242e-05	0.000412145		STAD (n=415)	T cell CD4+_TIMER	-0.0757685	0.14094	0.235523		STAD (n=415)	T cell CD4+_TIMER	0.227869	7.44444e-06	0.0001876
	TGCT (n=150)	T cell CD4+ (non-regulatory)_QUANTISEQ	-0.127916	0.122587	0.22516		TGCT (n=150)	T cell CD4+ (non-regulatory)_QUANTISEQ	-0.245108	0.00276983	0.00842991		TGCT (n=150)	T cell CD4+ (non-regulatory)_QUANTISEQ	-0.0647233	0.43607	0.707243
	TGCT (n=150)	T cell CD4+ (non-regulatory)_XCELL	-0.053925	0.516534	0.676542		TGCT (n=150)	T cell CD4+ (non-regulatory)_XCELL	-0.0390288	0.638828	0.738461		TGCT (n=150)	T cell CD4+ (non-regulatory)_XCELL	-0.106831	0.197784	0.46494
	TGCT (n=150)	T cell CD4+ central memory_XCELL	-0.109319	0.187483	0.317512		TGCT (n=150)	T cell CD4+ central memory_XCELL	-0.265868	0.00113497	0.00395045		TGCT (n=150)	T cell CD4+ central memory_XCELL	-0.0402245	0.628578	0.813151
	TGCT (n=150)	T cell CD4+ effector memory_XCELL	-0.235158	0.00414223	0.0134802		TGCT (n=150)	T cell CD4+ effector memory_XCELL	-0.182493	0.0269437	0.0591446		TGCT (n=150)	T cell CD4+ effector memory_XCELL	-0.302592	0.000195215	0.00261672
	TGCT (n=150)	T cell CD4+ memory activated_CIBERSORT	0.0164769	0.842982	0.909194		TGCT (n=150)	T cell CD4+ memory activated_CIBERSORT	0.0658416	0.428167	0.5505		TGCT (n=150)	T cell CD4+ memory activated_CIBERSORT	-0.0297481	0.720585	0.876387
	TGCT (n=150)	T cell CD4+ memory activated_CIBERSORT-ABS	0.00519516	0.950204	0.97338		TGCT (n=150)	T cell CD4+ memory activated_CIBERSORT-ABS	0.0616253	0.458394	0.575275		TGCT (n=150)	T cell CD4+ memory activated_CIBERSORT-ABS	-0.0361429	0.663845	0.829965
	TGCT (n=150)	T cell CD4+ memory resting_CIBERSORT	-0.289736	0.000371513	0.00146283		TGCT (n=150)	T cell CD4+ memory resting_CIBERSORT	-0.119141	0.150633	0.248426		TGCT (n=150)	T cell CD4+ memory resting_CIBERSORT	-0.157403	0.0569092	0.21341
	TGCT (n=150)	T cell CD4+ memory resting_CIBERSORT-ABS	-0.326131	5.55021e-05	0.000260943		TGCT (n=150)	T cell CD4+ memory resting_CIBERSORT-ABS	-0.0993057	0.231424	0.342367		TGCT (n=150)	T cell CD4+ memory resting_CIBERSORT-ABS	-0.155618	0.0598168	0.220378
	TGCT (n=150)	T cell CD4+ memory_XCELL	-0.15306	0.0641931	0.136167		TGCT (n=150)	T cell CD4+ memory_XCELL	0.337403	2.92673e-05	0.0001376		TGCT (n=150)	T cell CD4+ memory_XCELL	-0.00999319	0.90438	0.966369
	TGCT (n=150)	T cell CD4+ naive_CIBERSORT	0.124645	0.132526	0.237867		TGCT (n=150)	T cell CD4+ naive_CIBERSORT	0.0473021	0.569404	0.679041		TGCT (n=150)	T cell CD4+ naive_CIBERSORT	0.0565033	0.496655	0.715968
	TGCT (n=150)	T cell CD4+ naive_CIBERSORT-ABS	0.123824	0.135117	0.241144		TGCT (n=150)	T cell CD4+ naive_CIBERSORT-ABS	0.0486031	0.558819	0.670583		TGCT (n=150)	T cell CD4+ naive_CIBERSORT-ABS	0.0569004	0.49363	0.715968
	TGCT (n=150)	T cell CD4+ naive_XCELL	-0.370245	3.91631e-06	2.41889e-05		TGCT (n=150)	T cell CD4+ naive_XCELL	0.137794	0.0960418	0.17589		TGCT (n=150)	T cell CD4+ naive_XCELL	-0.0147177	0.859565	0.947534
	TGCT (n=150)	T cell CD4+ Th1_XCELL	0.137926	0.0957211	0.184417		TGCT (n=150)	T cell CD4+ Th1_XCELL	-0.276269	0.000706201	0.00258667		TGCT (n=150)	T cell CD4+ Th1_XCELL	-0.118777	0.151891	0.402074
	TGCT (n=150)	T cell CD4+ Th2_XCELL	0.407886	2.92929e-07	2.27833e-06		TGCT (n=150)	T cell CD4+ Th2_XCELL	0.65355	2.88762e-19	5.68501e-18		TGCT (n=150)	T cell CD4+ Th2_XCELL	0.281715	0.000546756	0.00583824
	TGCT (n=150)	T cell CD4+_EPIC	0.0471566	0.570593	0.716083		TGCT (n=150)	T cell CD4+_EPIC	0.388072	1.19375e-06	7.30157e-06		TGCT (n=150)	T cell CD4+_EPIC	0.0208036	0.802507	0.935425
	TGCT (n=150)	T cell CD4+_TIMER	-0.47397	1.32979e-09	1.52321e-08		TGCT (n=150)	T cell CD4+_TIMER	-0.281205	0.000560151	0.00210057		TGCT (n=150)	T cell CD4+_TIMER	-0.0199249	0.810688	0.939075
	THCA (n=509)	T cell CD4+ (non-regulatory)_QUANTISEQ	-0.20499	4.98686e-06	3.03996e-05		THCA (n=509)	T cell CD4+ (non-regulatory)_QUANTISEQ	-0.0962133	0.0335947	0.0719886		THCA (n=509)	T cell CD4+ (non-regulatory)_QUANTISEQ	-0.00882842	0.845761	0.945246
	THCA (n=509)	T cell CD4+ (non-regulatory)_XCELL	-0.0701001	0.121985	0.22471		THCA (n=509)	T cell CD4+ (non-regulatory)_XCELL	-0.0270621	0.55091	0.664891		THCA (n=509)	T cell CD4+ (non-regulatory)_XCELL	-0.0595306	0.189228	0.455118
	THCA (n=509)	T cell CD4+ central memory_XCELL	-0.183075	4.73533e-05	0.000226005		THCA (n=509)	T cell CD4+ central memory_XCELL	-0.211488	2.43663e-06	1.38295e-05		THCA (n=509)	T cell CD4+ central memory_XCELL	0.0933355	0.0392972	0.162625
	THCA (n=509)	T cell CD4+ effector memory_XCELL	-0.196613	1.2146e-05	6.75425e-05		THCA (n=509)	T cell CD4+ effector memory_XCELL	-0.060409	0.182771	0.281597		THCA (n=509)	T cell CD4+ effector memory_XCELL	-0.169016	0.000176038	0.00241096
	THCA (n=509)	T cell CD4+ memory activated_CIBERSORT	0.0345579	0.446252	0.621063		THCA (n=509)	T cell CD4+ memory activated_CIBERSORT	0.101595	0.0248087	0.0556209		THCA (n=509)	T cell CD4+ memory activated_CIBERSORT	-0.051829	0.253133	0.519458
	THCA (n=509)	T cell CD4+ memory activated_CIBERSORT-ABS	0.0345335	0.446574	0.621063		THCA (n=509)	T cell CD4+ memory activated_CIBERSORT-ABS	0.101675	0.0246951	0.0556209		THCA (n=509)	T cell CD4+ memory activated_CIBERSORT-ABS	-0.0519611	0.251924	0.519458
	THCA (n=509)	T cell CD4+ memory resting_CIBERSORT	0.118393	0.00884746	0.0265424		THCA (n=509)	T cell CD4+ memory resting_CIBERSORT	0.177306	8.21581e-05	0.000364504		THCA (n=509)	T cell CD4+ memory resting_CIBERSORT	-0.068704	0.129615	0.366178
	THCA (n=509)	T cell CD4+ memory resting_CIBERSORT-ABS	0.100053	0.027097	0.0693949		THCA (n=509)	T cell CD4+ memory resting_CIBERSORT-ABS	0.363327	1.12693e-16	1.86834e-15		THCA (n=509)	T cell CD4+ memory resting_CIBERSORT-ABS	-0.165771	0.000234988	0.00308422
	THCA (n=509)	T cell CD4+ memory_XCELL	0.256321	9.24486e-09	9.39397e-08		THCA (n=509)	T cell CD4+ memory_XCELL	0.457472	1.30072e-26	5.46303e-25		THCA (n=509)	T cell CD4+ memory_XCELL	-0.355689	5.32768e-16	3.35644e-13
	THCA (n=509)	T cell CD4+ naive_CIBERSORT	-0.0832685	0.0660717	0.139215		THCA (n=509)	T cell CD4+ naive_CIBERSORT	0.00515569	0.909554	0.928718		THCA (n=509)	T cell CD4+ naive_CIBERSORT	-0.00535436	0.906084	0.966369
	THCA (n=509)	T cell CD4+ naive_CIBERSORT-ABS	-0.0835224	0.0652472	0.137939		THCA (n=509)	T cell CD4+ naive_CIBERSORT-ABS	0.00569324	0.90017	0.920629		THCA (n=509)	T cell CD4+ naive_CIBERSORT-ABS	-0.00499623	0.91234	0.966369
	THCA (n=509)	T cell CD4+ naive_XCELL	-0.158598	0.000436719	0.00168793		THCA (n=509)	T cell CD4+ naive_XCELL	0.103068	0.0227823	0.0521366		THCA (n=509)	T cell CD4+ naive_XCELL	-0.172295	0.00013077	0.00183078
	THCA (n=509)	T cell CD4+ Th1_XCELL	-0.433931	7.95965e-24	4.17882e-22		THCA (n=509)	T cell CD4+ Th1_XCELL	-0.519743	4.05914e-35	2.55726e-33		THCA (n=509)	T cell CD4+ Th1_XCELL	0.0334301	0.461239	0.715968
	THCA (n=509)	T cell CD4+ Th2_XCELL	0.110638	0.0144728	0.0399905		THCA (n=509)	T cell CD4+ Th2_XCELL	0.392428	2.04619e-19	4.15838e-18		THCA (n=509)	T cell CD4+ Th2_XCELL	-0.304189	6.60758e-12	1.04069e-09
	THCA (n=509)	T cell CD4+_EPIC	0.468141	5.998e-28	7.99799e-26		THCA (n=509)	T cell CD4+_EPIC	0.438916	2.1318e-24	7.46131e-23		THCA (n=509)	T cell CD4+_EPIC	0.101726	0.0246221	0.118412
	THCA (n=509)	T cell CD4+_TIMER	-0.0709246	0.117647	0.218635		THCA (n=509)	T cell CD4+_TIMER	0.310351	2.34645e-12	2.89856e-11		THCA (n=509)	T cell CD4+_TIMER	-0.2498	2.23161e-08	1.27887e-06
	THYM (n=120)	T cell CD4+ (non-regulatory)_QUANTISEQ	-0.352258	0.000113023	0.000494477		THYM (n=120)	T cell CD4+ (non-regulatory)_QUANTISEQ	-0.237436	0.0106171	0.0273012		THYM (n=120)	T cell CD4+ (non-regulatory)_QUANTISEQ	0.147932	0.114621	0.345509
	THYM (n=120)	T cell CD4+ (non-regulatory)_XCELL	0.715358	2.66277e-19	9.8679e-18		THYM (n=120)	T cell CD4+ (non-regulatory)_XCELL	0.686973	2.3192e-17	3.94891e-16		THYM (n=120)	T cell CD4+ (non-regulatory)_XCELL	-0.308409	0.000798473	0.00798473
	THYM (n=120)	T cell CD4+ central memory_XCELL	-0.0795755	0.397903	0.564593		THYM (n=120)	T cell CD4+ central memory_XCELL	-0.0395543	0.674702	0.76726		THYM (n=120)	T cell CD4+ central memory_XCELL	0.121903	0.194346	0.46203
	THYM (n=120)	T cell CD4+ effector memory_XCELL	0.641042	1.1927e-14	2.42387e-13		THYM (n=120)	T cell CD4+ effector memory_XCELL	0.476222	7.47267e-08	4.95556e-07		THYM (n=120)	T cell CD4+ effector memory_XCELL	-0.217751	0.0194012	0.0982412
	THYM (n=120)	T cell CD4+ memory activated_CIBERSORT	-0.0314782	0.738409	0.843222		THYM (n=120)	T cell CD4+ memory activated_CIBERSORT	-0.0293558	0.755471	0.816788		THYM (n=120)	T cell CD4+ memory activated_CIBERSORT	-0.382341	2.47881e-05	0.000503757
	THYM (n=120)	T cell CD4+ memory activated_CIBERSORT-ABS	-0.0178059	0.85019	0.91247		THYM (n=120)	T cell CD4+ memory activated_CIBERSORT-ABS	-0.0129764	0.890524	0.916118		THYM (n=120)	T cell CD4+ memory activated_CIBERSORT-ABS	-0.378163	3.08803e-05	0.00058626
	THYM (n=120)	T cell CD4+ memory resting_CIBERSORT	0.115836	0.217655	0.358959		THYM (n=120)	T cell CD4+ memory resting_CIBERSORT	0.12585	0.180186	0.280289		THYM (n=120)	T cell CD4+ memory resting_CIBERSORT	0.211859	0.0230272	0.112458
	THYM (n=120)	T cell CD4+ memory resting_CIBERSORT-ABS	0.135703	0.148164	0.2622		THYM (n=120)	T cell CD4+ memory resting_CIBERSORT-ABS	0.170817	0.0679651	0.132564		THYM (n=120)	T cell CD4+ memory resting_CIBERSORT-ABS	0.195403	0.0363682	0.154811
	THYM (n=120)	T cell CD4+ memory_XCELL	0.670444	2.49228e-16	6.28055e-15		THYM (n=120)	T cell CD4+ memory_XCELL	0.666371	4.37127e-16	6.88475e-15		THYM (n=120)	T cell CD4+ memory_XCELL	-0.299104	0.00116559	0.0107988
	THYM (n=120)	T cell CD4+ naive_CIBERSORT	0.398399	1.0353e-05	5.92945e-05		THYM (n=120)	T cell CD4+ naive_CIBERSORT	0.248471	0.00741576	0.0197128		THYM (n=120)	T cell CD4+ naive_CIBERSORT	-0.293585	0.0014504	0.0127849
	THYM (n=120)	T cell CD4+ naive_CIBERSORT-ABS	0.492186	2.31474e-08	2.17654e-07		THYM (n=120)	T cell CD4+ naive_CIBERSORT-ABS	0.356776	9.08532e-05	0.000400262		THYM (n=120)	T cell CD4+ naive_CIBERSORT-ABS	-0.231623	0.0127486	0.0717109
	THYM (n=120)	T cell CD4+ naive_XCELL	0.424125	2.31825e-06	1.48657e-05		THYM (n=120)	T cell CD4+ naive_XCELL	0.330938	0.000303275	0.00124067		THYM (n=120)	T cell CD4+ naive_XCELL	-0.414349	4.15407e-06	0.000153945
	THYM (n=120)	T cell CD4+ Th1_XCELL	-0.0743016	0.430005	0.602007		THYM (n=120)	T cell CD4+ Th1_XCELL	-0.259912	0.00502883	0.0137746		THYM (n=120)	T cell CD4+ Th1_XCELL	-0.352256	0.000113032	0.00165605
	THYM (n=120)	T cell CD4+ Th2_XCELL	0.616693	2.16909e-13	3.79592e-12		THYM (n=120)	T cell CD4+ Th2_XCELL	0.528154	1.31091e-09	1.05882e-08		THYM (n=120)	T cell CD4+ Th2_XCELL	-0.405247	7.03532e-06	0.0001876
	THYM (n=120)	T cell CD4+_EPIC	-0.379047	2.94856e-05	0.000149806		THYM (n=120)	T cell CD4+_EPIC	-0.152704	0.103261	0.187476		THYM (n=120)	T cell CD4+_EPIC	0.164923	0.0781763	0.265068
	THYM (n=120)	T cell CD4+_TIMER	0.344643	0.000162111	0.000685438		THYM (n=120)	T cell CD4+_TIMER	0.265583	0.00412232	0.0118587		THYM (n=120)	T cell CD4+_TIMER	-0.364323	6.26187e-05	0.00101153
	UCEC (n=545)	T cell CD4+ (non-regulatory)_QUANTISEQ	0.138362	0.198588	0.333628		UCEC (n=545)	T cell CD4+ (non-regulatory)_QUANTISEQ	0.25743	0.0154636	0.0374695		UCEC (n=545)	T cell CD4+ (non-regulatory)_QUANTISEQ	0.0151038	0.888922	0.960584
	UCEC (n=545)	T cell CD4+ (non-regulatory)_XCELL	0.0316048	0.770047	0.860159		UCEC (n=545)	T cell CD4+ (non-regulatory)_XCELL	0.07448	0.490412	0.603437		UCEC (n=545)	T cell CD4+ (non-regulatory)_XCELL	-0.0805882	0.455431	0.715968
	UCEC (n=545)	T cell CD4+ central memory_XCELL	-0.252148	0.0177897	0.0487001		UCEC (n=545)	T cell CD4+ central memory_XCELL	-0.163649	0.127633	0.222125		UCEC (n=545)	T cell CD4+ central memory_XCELL	-0.18168	0.0902528	0.288626
	UCEC (n=545)	T cell CD4+ effector memory_XCELL	-0.318362	0.0025039	0.00857312		UCEC (n=545)	T cell CD4+ effector memory_XCELL	-0.342443	0.00109153	0.0038633		UCEC (n=545)	T cell CD4+ effector memory_XCELL	-0.111639	0.300419	0.566943
	UCEC (n=545)	T cell CD4+ memory activated_CIBERSORT	-0.0281838	0.794355	0.882617		UCEC (n=545)	T cell CD4+ memory activated_CIBERSORT	-0.0580631	0.591029	0.695978		UCEC (n=545)	T cell CD4+ memory activated_CIBERSORT	-0.0773811	0.473624	0.715968
	UCEC (n=545)	T cell CD4+ memory activated_CIBERSORT-ABS	-0.0297357	0.783302	0.871874		UCEC (n=545)	T cell CD4+ memory activated_CIBERSORT-ABS	-0.0590146	0.584952	0.692661		UCEC (n=545)	T cell CD4+ memory activated_CIBERSORT-ABS	-0.0779484	0.470378	0.715968
	UCEC (n=545)	T cell CD4+ memory resting_CIBERSORT	-0.109635	0.309233	0.470572		UCEC (n=545)	T cell CD4+ memory resting_CIBERSORT	-0.0342128	0.751662	0.815055		UCEC (n=545)	T cell CD4+ memory resting_CIBERSORT	-0.0398311	0.712536	0.869956
	UCEC (n=545)	T cell CD4+ memory resting_CIBERSORT-ABS	-0.127131	0.237864	0.384242		UCEC (n=545)	T cell CD4+ memory resting_CIBERSORT-ABS	-0.0403985	0.708623	0.791108		UCEC (n=545)	T cell CD4+ memory resting_CIBERSORT-ABS	-0.142309	0.185959	0.455118
	UCEC (n=545)	T cell CD4+ memory_XCELL	0.179224	0.0947637	0.183132		UCEC (n=545)	T cell CD4+ memory_XCELL	0.18452	0.0852487	0.161281		UCEC (n=545)	T cell CD4+ memory_XCELL	-0.365323	0.000465565	0.00523761
	UCEC (n=545)	T cell CD4+ naive_CIBERSORT	0.228024	0.0326218	0.0796579		UCEC (n=545)	T cell CD4+ naive_CIBERSORT	0.298413	0.00474311	0.0132219		UCEC (n=545)	T cell CD4+ naive_CIBERSORT	-0.023879	0.825222	0.942959
	UCEC (n=545)	T cell CD4+ naive_CIBERSORT-ABS	0.227623	0.0329373	0.0801179		UCEC (n=545)	T cell CD4+ naive_CIBERSORT-ABS	0.29826	0.00476564	0.0132262		UCEC (n=545)	T cell CD4+ naive_CIBERSORT-ABS	-0.0198759	0.854166	0.947534
	UCEC (n=545)	T cell CD4+ naive_XCELL	-0.230413	0.0307954	0.0763824		UCEC (n=545)	T cell CD4+ naive_XCELL	-0.209757	0.0498276	0.101062		UCEC (n=545)	T cell CD4+ naive_XCELL	-0.192375	0.0725504	0.2539
	UCEC (n=545)	T cell CD4+ Th1_XCELL	-0.166756	0.120462	0.223209		UCEC (n=545)	T cell CD4+ Th1_XCELL	-0.171816	0.109452	0.196075		UCEC (n=545)	T cell CD4+ Th1_XCELL	0.0731255	0.498357	0.715968
	UCEC (n=545)	T cell CD4+ Th2_XCELL	0.388922	0.00018053	0.00074336		UCEC (n=545)	T cell CD4+ Th2_XCELL	0.548897	3.07594e-08	2.15316e-07		UCEC (n=545)	T cell CD4+ Th2_XCELL	-0.167265	0.119317	0.348927
	UCEC (n=545)	T cell CD4+_EPIC	0.177089	0.098827	0.189243		UCEC (n=545)	T cell CD4+_EPIC	0.159924	0.136653	0.230256		UCEC (n=545)	T cell CD4+_EPIC	0.104366	0.333202	0.591316
	UCEC (n=545)	T cell CD4+_TIMER	-0.246853	0.020418	0.0545056		UCEC (n=545)	T cell CD4+_TIMER	-0.0395427	0.714527	0.791129		UCEC (n=545)	T cell CD4+_TIMER	-0.168289	0.11704	0.347806
	UCS (n=57)	T cell CD4+ (non-regulatory)_QUANTISEQ	0.0849293	0.545415	0.698397		UCS (n=57)	T cell CD4+ (non-regulatory)_QUANTISEQ	0.25221	0.0684688	0.133134		UCS (n=57)	T cell CD4+ (non-regulatory)_QUANTISEQ	0.0963769	0.492395	0.715968
	UCS (n=57)	T cell CD4+ (non-regulatory)_XCELL	-0.0276396	0.844251	0.909194		UCS (n=57)	T cell CD4+ (non-regulatory)_XCELL	-0.125703	0.369785	0.495669		UCS (n=57)	T cell CD4+ (non-regulatory)_XCELL	-0.102791	0.463907	0.715968
	UCS (n=57)	T cell CD4+ central memory_XCELL	-0.00335044	0.981004	0.992645		UCS (n=57)	T cell CD4+ central memory_XCELL	-0.188776	0.175816	0.274849		UCS (n=57)	T cell CD4+ central memory_XCELL	0.0955226	0.496257	0.715968
	UCS (n=57)	T cell CD4+ effector memory_XCELL	-0.061524	0.66165	0.782459		UCS (n=57)	T cell CD4+ effector memory_XCELL	-0.13092	0.350091	0.471277		UCS (n=57)	T cell CD4+ effector memory_XCELL	-0.107419	0.443917	0.71256
	UCS (n=57)	T cell CD4+ memory activated_CIBERSORT	0.0666441	0.635404	0.7654		UCS (n=57)	T cell CD4+ memory activated_CIBERSORT	-0.113222	0.419544	0.541624		UCS (n=57)	T cell CD4+ memory activated_CIBERSORT	-0.160232	0.251746	0.519458
	UCS (n=57)	T cell CD4+ memory activated_CIBERSORT-ABS	0.0666441	0.635404	0.7654		UCS (n=57)	T cell CD4+ memory activated_CIBERSORT-ABS	-0.113222	0.419544	0.541624		UCS (n=57)	T cell CD4+ memory activated_CIBERSORT-ABS	-0.160232	0.251746	0.519458
	UCS (n=57)	T cell CD4+ memory resting_CIBERSORT	-0.279256	0.0428655	0.0972983		UCS (n=57)	T cell CD4+ memory resting_CIBERSORT	-0.171221	0.22025	0.328809		UCS (n=57)	T cell CD4+ memory resting_CIBERSORT	0.0598698	0.670218	0.832816
	UCS (n=57)	T cell CD4+ memory resting_CIBERSORT-ABS	-0.191295	0.170016	0.292651		UCS (n=57)	T cell CD4+ memory resting_CIBERSORT-ABS	-0.0516644	0.713321	0.791129		UCS (n=57)	T cell CD4+ memory resting_CIBERSORT-ABS	-0.010874	0.938402	0.974396
	UCS (n=57)	T cell CD4+ memory_XCELL	0.253549	0.0669641	0.140179		UCS (n=57)	T cell CD4+ memory_XCELL	-0.0519139	0.711997	0.791108		UCS (n=57)	T cell CD4+ memory_XCELL	-0.277713	0.044076	0.174966
	UCS (n=57)	T cell CD4+ naive_CIBERSORT	0.0722894	0.606973	0.745405		UCS (n=57)	T cell CD4+ naive_CIBERSORT	0.29185	0.0339691	0.0720669		UCS (n=57)	T cell CD4+ naive_CIBERSORT	0.20294	0.145003	0.393417
	UCS (n=57)	T cell CD4+ naive_CIBERSORT-ABS	0.0722894	0.606973	0.745405		UCS (n=57)	T cell CD4+ naive_CIBERSORT-ABS	0.29185	0.0339691	0.0720669		UCS (n=57)	T cell CD4+ naive_CIBERSORT-ABS	0.20294	0.145003	0.393417
	UCS (n=57)	T cell CD4+ naive_XCELL	0.127649	0.362361	0.525612		UCS (n=57)	T cell CD4+ naive_XCELL	-0.206629	0.13768	0.231302		UCS (n=57)	T cell CD4+ naive_XCELL	0.202453	0.14599	0.393417
	UCS (n=57)	T cell CD4+ Th1_XCELL	-0.106514	0.447791	0.621384		UCS (n=57)	T cell CD4+ Th1_XCELL	-0.441354	0.000939247	0.00338129		UCS (n=57)	T cell CD4+ Th1_XCELL	0.100413	0.474361	0.715968
	UCS (n=57)	T cell CD4+ Th2_XCELL	0.225641	0.104259	0.196657		UCS (n=57)	T cell CD4+ Th2_XCELL	0.162151	0.246038	0.358805		UCS (n=57)	T cell CD4+ Th2_XCELL	-0.374181	0.00577713	0.0383115
	UCS (n=57)	T cell CD4+_EPIC	0.430074	0.00130839	0.00476466		UCS (n=57)	T cell CD4+_EPIC	0.0467879	0.739375	0.810098		UCS (n=57)	T cell CD4+_EPIC	0.081987	0.559472	0.762916
	UCS (n=57)	T cell CD4+_TIMER	0.0150261	0.914956	0.952508		UCS (n=57)	T cell CD4+_TIMER	-0.368359	0.00664957	0.0179795		UCS (n=57)	T cell CD4+_TIMER	0.155352	0.266665	0.536739
	UVM (n=80)	T cell CD4+ (non-regulatory)_QUANTISEQ	-0.556584	1.47075e-07	1.20334e-06		UVM (n=80)	T cell CD4+ (non-regulatory)_QUANTISEQ	-0.348004	0.00192655	0.00625631		UVM (n=80)	T cell CD4+ (non-regulatory)_QUANTISEQ	-0.153771	0.181805	0.450933
	UVM (n=80)	T cell CD4+ (non-regulatory)_XCELL	0.176871	0.12385	0.22616		UVM (n=80)	T cell CD4+ (non-regulatory)_XCELL	0.215123	0.0602609	0.11901		UVM (n=80)	T cell CD4+ (non-regulatory)_XCELL	-0.136277	0.23729	0.506755
	UVM (n=80)	T cell CD4+ central memory_XCELL	0.099033	0.391497	0.556756		UVM (n=80)	T cell CD4+ central memory_XCELL	0.0686076	0.553261	0.66518		UVM (n=80)	T cell CD4+ central memory_XCELL	-0.170543	0.138095	0.379913
	UVM (n=80)	T cell CD4+ effector memory_XCELL	0.0355233	0.759061	0.854763		UVM (n=80)	T cell CD4+ effector memory_XCELL	-0.00398152	0.972585	0.9788		UVM (n=80)	T cell CD4+ effector memory_XCELL	-0.134839	0.242323	0.512014
	UVM (n=80)	T cell CD4+ memory activated_CIBERSORT	0.208054	0.0694122	0.142442		UVM (n=80)	T cell CD4+ memory activated_CIBERSORT	0.255101	0.025151	0.0559898		UVM (n=80)	T cell CD4+ memory activated_CIBERSORT	-0.150836	0.190386	0.455118
	UVM (n=80)	T cell CD4+ memory activated_CIBERSORT-ABS	0.209401	0.0675864	0.140992		UVM (n=80)	T cell CD4+ memory activated_CIBERSORT-ABS	0.254616	0.025439	0.0564315		UVM (n=80)	T cell CD4+ memory activated_CIBERSORT-ABS	-0.152832	0.184519	0.455118
	UVM (n=80)	T cell CD4+ memory resting_CIBERSORT	-0.0614005	0.595782	0.737412		UVM (n=80)	T cell CD4+ memory resting_CIBERSORT	-0.0840199	0.467533	0.583968		UVM (n=80)	T cell CD4+ memory resting_CIBERSORT	0.00198631	0.986321	0.992624
	UVM (n=80)	T cell CD4+ memory resting_CIBERSORT-ABS	-0.000497185	0.996576	0.99704		UVM (n=80)	T cell CD4+ memory resting_CIBERSORT-ABS	-0.0368911	0.750082	0.815055		UVM (n=80)	T cell CD4+ memory resting_CIBERSORT-ABS	0.03629	0.754024	0.902287
	UVM (n=80)	T cell CD4+ memory_XCELL	0.70899	5.38481e-13	8.48108e-12		UVM (n=80)	T cell CD4+ memory_XCELL	0.696353	2.04187e-12	2.57275e-11		UVM (n=80)	T cell CD4+ memory_XCELL	-0.342171	0.00231959	0.018498
	UVM (n=80)	T cell CD4+ naive_CIBERSORT	-0.0350033	0.762483	0.854763		UVM (n=80)	T cell CD4+ naive_CIBERSORT	0.0995885	0.388832	0.512478		UVM (n=80)	T cell CD4+ naive_CIBERSORT	-0.065536	0.571204	0.770575
	UVM (n=80)	T cell CD4+ naive_CIBERSORT-ABS	-0.0252435	0.82749	0.900377		UVM (n=80)	T cell CD4+ naive_CIBERSORT-ABS	0.10926	0.344196	0.465329		UVM (n=80)	T cell CD4+ naive_CIBERSORT-ABS	-0.0561125	0.62788	0.813151
	UVM (n=80)	T cell CD4+ naive_XCELL	0.112653	0.329327	0.490487		UVM (n=80)	T cell CD4+ naive_XCELL	-0.0623579	0.59005	0.695978		UVM (n=80)	T cell CD4+ naive_XCELL	0.0383593	0.74048	0.895398
	UVM (n=80)	T cell CD4+ Th1_XCELL	-0.655752	9.63951e-11	1.21458e-09		UVM (n=80)	T cell CD4+ Th1_XCELL	-0.675133	1.65159e-11	1.79396e-10		UVM (n=80)	T cell CD4+ Th1_XCELL	0.206112	0.0721133	0.253807
	UVM (n=80)	T cell CD4+ Th2_XCELL	0.574913	4.54589e-08	3.97766e-07		UVM (n=80)	T cell CD4+ Th2_XCELL	0.253958	0.0258337	0.0569409		UVM (n=80)	T cell CD4+ Th2_XCELL	0.0921082	0.425613	0.696457
	UVM (n=80)	T cell CD4+_EPIC	0.639284	3.91454e-10	4.83561e-09		UVM (n=80)	T cell CD4+_EPIC	0.533696	5.79171e-07	3.61265e-06		UVM (n=80)	T cell CD4+_EPIC	0.137181	0.234162	0.506755
	UVM (n=80)	T cell CD4+_TIMER	-0.177188	0.123169	0.22557		UVM (n=80)	T cell CD4+_TIMER	-0.137956	0.231505	0.342367		UVM (n=80)	T cell CD4+_TIMER	-0.0768542	0.506469	0.715968

## Sheet: Fig 2i
sample	PPP2R1A	SET	KIAA1524	sample_type
TCGA-DC-6155-01	14.43	12.63	7.264	Primary Tumor
TCGA-DM-A0X9-01	13.68	13.17	8.221	Primary Tumor
TCGA-D5-6932-01	13.64	12.85	7.415	Primary Tumor
TCGA-D5-6537-01	13.57	12.93	8.56	Primary Tumor
TCGA-AD-6888-01	13.54	12.58	7.73	Primary Tumor
TCGA-G4-6306-01	13.48	12.47	7.066	Primary Tumor
TCGA-A6-6653-01	13.46	13.07	8.558	Primary Tumor
TCGA-DM-A1D0-01	13.41	13.24	8.255	Primary Tumor
TCGA-AA-3506-01	13.41	12.39	7.714	Primary Tumor
TCGA-G4-6586-01	13.39	12.94	7.798	Primary Tumor
TCGA-D5-6538-01	13.38	13.19	8.086	Primary Tumor
TCGA-F4-6463-01	13.38	13.19	7.791	Primary Tumor
TCGA-A6-5659-01	13.38	13.09	8.303	Primary Tumor
TCGA-A6-5657-01	13.31	13.22	8.162	Primary Tumor
TCGA-DM-A28F-01	13.31	12.7	7.85	Primary Tumor
TCGA-AD-6889-01	13.29	13.19	7.829	Primary Tumor
TCGA-A6-6654-01	13.29	12.62	7.458	Primary Tumor
TCGA-A6-2686-01	13.29	12.32	8.533	Primary Tumor
TCGA-CK-6748-01	13.27	12.94	6.913	Primary Tumor
TCGA-G4-6298-01	13.26	13.48	7.662	Primary Tumor
TCGA-CM-5863-01	13.26	12.76	7.037	Primary Tumor
TCGA-F4-6459-01	13.26	12.5	7.788	Primary Tumor
TCGA-DY-A1H8-01	13.25	13.02	7.654	Primary Tumor
TCGA-D5-6929-01	13.24	13.09	7.985	Primary Tumor
TCGA-AD-6965-01	13.23	13.48	9.121	Primary Tumor
TCGA-AD-6901-01	13.23	13.28	6.902	Primary Tumor
TCGA-AA-A02Y-01	13.23	12.67	6.97	Primary Tumor
TCGA-DM-A1HA-01	13.22	13.44	7.716	Primary Tumor
TCGA-AA-3502-01	13.22	12.84	7.845	Primary Tumor
TCGA-DM-A28C-01	13.22	12.83	7.243	Primary Tumor
TCGA-SS-A7HO-01	13.21	13.25	9.146	Primary Tumor
TCGA-EI-6512-01	13.2	12.81	8.561	Primary Tumor
TCGA-DC-4749-01	13.2	12.35	8.428	Primary Tumor
TCGA-AY-A69D-01	13.19	12.96	9.416	Primary Tumor
TCGA-5M-AATE-01	13.19	12.82	8.375	Primary Tumor
TCGA-F4-6461-01	13.19	12.78	7.097	Primary Tumor
TCGA-D5-6532-01	13.18	12.96	8.509	Primary Tumor
TCGA-AZ-5407-01	13.18	12.74	7.987	Primary Tumor
TCGA-CM-4747-01	13.17	12.9	7.063	Primary Tumor
TCGA-D5-6536-01	13.16	12.81	7.366	Primary Tumor
TCGA-F4-6855-01	13.15	13.01	7.62	Primary Tumor
TCGA-AZ-6600-01	13.15	12.98	7.346	Primary Tumor
TCGA-CA-6716-01	13.15	12.71	6.76	Primary Tumor
TCGA-CM-4744-01	13.14	13.21	8.089	Primary Tumor
TCGA-AA-3492-01	13.14	12.89	7.049	Primary Tumor
TCGA-A6-2684-11	13.14	11.71	5.731	Solid Tissue Normal
TCGA-AF-A56L-01	13.13	12.95	7.836	Primary Tumor
TCGA-G4-6322-01	13.13	12.75	8.738	Primary Tumor
TCGA-AF-3400-11	13.13	12.32	7.448	Solid Tissue Normal
TCGA-DM-A1DA-01	13.12	13.64	7.905	Primary Tumor
TCGA-G4-6304-01	13.12	13.25	7.513	Primary Tumor
TCGA-NH-A8F7-01	13.12	13.08	7.587	Primary Tumor
TCGA-EI-6506-01	13.11	12.96	8.936	Primary Tumor
TCGA-QG-A5YW-01	13.11	12.87	8.206	Primary Tumor
TCGA-EI-6885-01	13.11	12.81	7.559	Primary Tumor
TCGA-BM-6198-01	13.1	13.19	8.584	Primary Tumor
TCGA-AZ-4323-01	13.1	13.12	9.236	Primary Tumor
TCGA-NH-A8F7-06	13.1	13.12	8.368	Metastatic
TCGA-DM-A282-01	13.1	12.97	7.466	Primary Tumor
TCGA-A6-4105-01	13.1	12.74	8.542	Primary Tumor
TCGA-CK-4950-01	13.1	12.62	7.997	Primary Tumor
TCGA-A6-6138-01	13.09	12.97	8.073	Primary Tumor
TCGA-G4-6311-01	13.09	12.75	8.229	Primary Tumor
TCGA-G4-6310-01	13.09	12.71	6.54	Primary Tumor
TCGA-AA-3518-11	13.09	11.8	5.334	Solid Tissue Normal
TCGA-F5-6814-01	13.08	13.53	8.866	Primary Tumor
TCGA-G4-6317-01	13.08	13.28	7.622	Primary Tumor
TCGA-EI-6509-01	13.08	13.21	8.363	Primary Tumor
TCGA-DM-A28A-01	13.07	13.05	8.458	Primary Tumor
TCGA-AD-6890-01	13.07	13.01	8.445	Primary Tumor
TCGA-G4-6307-01	13.07	12.92	7.254	Primary Tumor
TCGA-D5-6529-01	13.07	12.45	7.458	Primary Tumor
TCGA-G4-6320-01	13.06	12.98	7.942	Primary Tumor
TCGA-CM-6166-01	13.05	13.56	8.493	Primary Tumor
TCGA-G4-6297-01	13.05	12.08	8.011	Primary Tumor
TCGA-AZ-6600-11	13.04	12.26	6.553	Solid Tissue Normal
TCGA-CL-4957-01	13.03	12.93	8.931	Primary Tumor
TCGA-G4-6314-01	13.03	12.9	8.418	Primary Tumor
TCGA-DM-A280-01	13.03	12.86	7.574	Primary Tumor
TCGA-AZ-4614-01	13.02	13.27	8.708	Primary Tumor
TCGA-AZ-6606-01	13.01	12.75	8.586	Primary Tumor
TCGA-A6-2682-11	13.01	11.84	6.884	Solid Tissue Normal
TCGA-DY-A1DC-01	13	13.35	9.075	Primary Tumor
TCGA-DM-A28M-01	13	13.27	7.981	Primary Tumor
TCGA-CK-5916-01	12.99	13.56	8.762	Primary Tumor
TCGA-DY-A1DG-01	12.99	13.32	7.244	Primary Tumor
TCGA-A6-6142-01	12.99	12.08	7.363	Primary Tumor
TCGA-A6-2686-11	12.99	11.89	6.534	Solid Tissue Normal
TCGA-DT-5265-01	12.98	12.78	6.684	Primary Tumor
TCGA-D5-6931-01	12.98	12.73	8.566	Primary Tumor
TCGA-AZ-6598-11	12.98	12.02	7.129	Solid Tissue Normal
TCGA-AA-3531-11	12.98	11.53	6.247	Solid Tissue Normal
TCGA-G4-6317-02	12.97	12.93	7.609	Recurrent Tumor
TCGA-DY-A1DD-01	12.97	12.86	6.974	Primary Tumor
TCGA-AD-6899-01	12.97	12.7	8.363	Primary Tumor
TCGA-4T-AA8H-01	12.97	12.42	7.885	Primary Tumor
TCGA-AA-3655-11	12.97	12	6.693	Solid Tissue Normal
TCGA-AA-3713-11	12.97	11.94	7.504	Solid Tissue Normal
TCGA-A6-2671-11	12.97	11.81	5.978	Solid Tissue Normal
TCGA-CK-4952-01	12.96	13.46	8.786	Primary Tumor
TCGA-A6-6780-01	12.96	13.13	8.576	Primary Tumor
TCGA-D5-5539-01	12.96	12.71	7.679	Primary Tumor
TCGA-AA-3509-01	12.96	12.63	8.357	Primary Tumor
TCGA-F5-6863-01	12.95	13.37	7.309	Primary Tumor
TCGA-DC-5337-01	12.95	12.84	8.46	Primary Tumor
TCGA-AA-3517-11	12.95	12.1	6.276	Solid Tissue Normal
TCGA-AG-3732-01	12.94	12.84	7.863	Primary Tumor
TCGA-A6-2683-11	12.94	12.18	6.817	Solid Tissue Normal
TCGA-AA-3520-11	12.94	12	6.366	Solid Tissue Normal
TCGA-5M-AAT5-01	12.93	13.07	8.516	Primary Tumor
TCGA-A6-5662-01	12.93	12.84	7.444	Primary Tumor
TCGA-T9-A92H-01	12.93	12.66	8.118	Primary Tumor
TCGA-AF-2691-11	12.93	12.44	6.723	Solid Tissue Normal
TCGA-DM-A0XF-01	12.93	12.4	8.482	Primary Tumor
TCGA-AA-3697-11	12.93	12.2	7.501	Solid Tissue Normal
TCGA-AA-3522-11	12.93	11.81	6.685	Solid Tissue Normal
TCGA-A6-5665-11	12.93	11.68	6.074	Solid Tissue Normal
TCGA-G4-6315-01	12.92	13.45	8.544	Primary Tumor
TCGA-AU-6004-01	12.92	13	8.031	Primary Tumor
TCGA-A6-2684-01	12.92	12.97	8.359	Primary Tumor
TCGA-AA-3675-01	12.92	12.63	7.693	Primary Tumor
TCGA-F5-6812-01	12.91	13.19	7.426	Primary Tumor
TCGA-DC-6154-01	12.91	12.46	6.616	Primary Tumor
TCGA-A6-5667-11	12.91	11.71	6.655	Solid Tissue Normal
TCGA-AD-6964-01	12.9	13.04	8.217	Primary Tumor
TCGA-AF-3911-01	12.9	12.85	8.865	Primary Tumor
TCGA-AZ-4615-01	12.9	12.85	8.028	Primary Tumor
TCGA-F4-6809-01	12.9	12.81	7.517	Primary Tumor
TCGA-AY-A71X-01	12.9	12.74	7.636	Primary Tumor
TCGA-4N-A93T-01	12.9	12.69	6.59	Primary Tumor
TCGA-A6-2679-11	12.9	11.81	6.843	Solid Tissue Normal
TCGA-QG-A5YV-01	12.89	13.3	8.314	Primary Tumor
TCGA-QG-A5Z1-01	12.89	12.78	8.165	Primary Tumor
TCGA-A6-6141-01	12.89	12.75	7.136	Primary Tumor
TCGA-D5-6534-01	12.89	12.68	6.373	Primary Tumor
TCGA-AA-3516-11	12.89	11.48	5.444	Solid Tissue Normal
TCGA-CM-5349-01	12.88	13.27	7.757	Primary Tumor
TCGA-AA-3660-01	12.88	13.18	8.973	Primary Tumor
TCGA-F4-6807-01	12.88	13.07	8.112	Primary Tumor
TCGA-D5-6530-01	12.88	12.77	7.906	Primary Tumor
TCGA-AA-3514-11	12.88	12.05	7.454	Solid Tissue Normal
TCGA-CK-5914-01	12.87	13.73	8.769	Primary Tumor
TCGA-AZ-4616-01	12.87	13.6	8.226	Primary Tumor
TCGA-D5-6930-01	12.87	13.35	8.582	Primary Tumor
TCGA-NH-A50U-01	12.87	13.3	8.29	Primary Tumor
TCGA-CK-5913-01	12.87	12.93	8.291	Primary Tumor
TCGA-CM-5860-01	12.87	12.7	8.485	Primary Tumor
TCGA-CA-5797-01	12.87	12.66	8.095	Primary Tumor
TCGA-AA-3660-11	12.87	11.85	6.948	Solid Tissue Normal
TCGA-DM-A1D7-01	12.86	13.11	8.478	Primary Tumor
TCGA-AA-3663-11	12.86	12.07	6.432	Solid Tissue Normal
TCGA-A6-2685-11	12.86	11.98	7.245	Solid Tissue Normal
TCGA-EI-6881-01	12.85	13.16	8.827	Primary Tumor
TCGA-AA-A01Z-01	12.85	12.88	8.422	Primary Tumor
TCGA-F4-6704-11	12.85	12.6	7.72	Solid Tissue Normal
TCGA-D5-5537-01	12.84	12.89	7.604	Primary Tumor
TCGA-AA-A01X-01	12.84	12.89	7.261	Primary Tumor
TCGA-CA-6715-01	12.84	12.88	8.618	Primary Tumor
TCGA-3L-AA1B-01	12.84	12.69	7.132	Primary Tumor
TCGA-AA-3511-01	12.84	12.45	7.833	Primary Tumor
TCGA-AZ-6605-11	12.84	12.15	5.492	Solid Tissue Normal
TCGA-AA-3527-11	12.84	11.92	6.382	Solid Tissue Normal
TCGA-DM-A28E-01	12.83	13.08	7.532	Primary Tumor
TCGA-AA-3662-01	12.83	12.95	7.666	Primary Tumor
TCGA-AZ-4682-01	12.83	12.79	7.91	Primary Tumor
TCGA-A6-5664-01	12.83	12.78	8.456	Primary Tumor
TCGA-G5-6641-01	12.83	12.76	7.181	Primary Tumor
TCGA-A6-6651-01	12.83	12.67	8.471	Primary Tumor
TCGA-DM-A28G-01	12.83	12.24	7.722	Primary Tumor
TCGA-AF-2689-11	12.83	12.18	6.978	Solid Tissue Normal
TCGA-DM-A1D9-01	12.82	13.48	8.838	Primary Tumor
TCGA-AG-3592-01	12.82	13.15	9.064	Primary Tumor
TCGA-A6-A56B-01	12.82	13.01	8.037	Primary Tumor
TCGA-A6-A567-01	12.82	12.96	7.869	Primary Tumor
TCGA-AZ-5403-01	12.82	12.9	8.103	Primary Tumor
TCGA-AD-6963-01	12.82	12.82	8.531	Primary Tumor
TCGA-F5-6813-01	12.81	13.84	8.368	Primary Tumor
TCGA-AD-6548-01	12.81	13.16	8.758	Primary Tumor
TCGA-AZ-4315-01	12.81	12.92	9.22	Primary Tumor
TCGA-CM-5864-01	12.8	13.46	8.106	Primary Tumor
TCGA-D5-5538-01	12.8	13.23	8.224	Primary Tumor
TCGA-G4-6588-01	12.8	13.18	8.924	Primary Tumor
TCGA-AF-6136-01	12.8	13.05	8.25	Primary Tumor
TCGA-AF-4110-01	12.8	12.82	7.518	Primary Tumor
TCGA-CM-5868-01	12.79	13.45	8.502	Primary Tumor
TCGA-CA-5256-01	12.79	12.89	8.495	Primary Tumor
TCGA-CI-6619-01	12.79	12.89	8.345	Primary Tumor
TCGA-CM-6678-01	12.79	12.86	7.114	Primary Tumor
TCGA-A6-6781-01	12.79	12.7	7.387	Primary Tumor
TCGA-AZ-4313-01	12.78	13.45	8.81	Primary Tumor
TCGA-CM-6164-01	12.78	12.99	8.054	Primary Tumor
TCGA-AZ-6598-01	12.78	12.96	7.649	Primary Tumor
TCGA-CM-5344-01	12.78	12.77	7.768	Primary Tumor
TCGA-G5-6572-01	12.77	13.14	7.45	Primary Tumor
TCGA-CK-6746-01	12.77	13.12	8.882	Primary Tumor
TCGA-CA-5255-01	12.77	12.61	7.609	Primary Tumor
TCGA-G4-6628-01	12.76	13.23	8.83	Primary Tumor
TCGA-AA-A02K-01	12.76	13.02	8.348	Primary Tumor
TCGA-CK-6747-01	12.76	12.9	8.411	Primary Tumor
TCGA-AH-6549-01	12.76	12.76	8.524	Primary Tumor
TCGA-F4-6857-01	12.76	12.53	7.332	Primary Tumor
TCGA-AA-3662-11	12.76	11.99	5.983	Solid Tissue Normal
TCGA-EI-6917-01	12.75	13.6	9.424	Primary Tumor
TCGA-QL-A97D-01	12.75	13.29	8.608	Primary Tumor
TCGA-CM-6161-01	12.75	13.13	9.243	Primary Tumor
TCGA-A6-5666-01	12.75	13.07	8.77	Primary Tumor
TCGA-D5-6926-01	12.75	12.88	8.001	Primary Tumor
TCGA-DM-A28H-01	12.74	13.73	9.565	Primary Tumor
TCGA-DM-A1D4-01	12.74	13.25	8.531	Primary Tumor
TCGA-G4-6626-01	12.74	13.21	9.03	Primary Tumor
TCGA-CI-6622-01	12.74	13	7.897	Primary Tumor
TCGA-AG-3902-01	12.74	12.89	7.722	Primary Tumor
TCGA-AZ-6599-01	12.74	12.81	7.925	Primary Tumor
TCGA-D5-6539-01	12.74	12.74	8.502	Primary Tumor
TCGA-DC-6681-01	12.74	12.71	7.856	Primary Tumor
TCGA-AY-6386-01	12.74	12.68	8.378	Primary Tumor
TCGA-AA-3685-01	12.74	12.37	8.34	Primary Tumor
TCGA-AZ-6601-11	12.74	12.14	6.983	Solid Tissue Normal
TCGA-AZ-6599-11	12.74	11.96	7.237	Solid Tissue Normal
TCGA-AA-3534-11	12.74	11.93	6.584	Solid Tissue Normal
TCGA-F4-6856-01	12.73	12.91	8.789	Primary Tumor
TCGA-CM-5862-01	12.73	12.89	6.686	Primary Tumor
TCGA-A6-6650-01	12.73	12.82	8.93	Primary Tumor
TCGA-G4-6302-01	12.73	12.73	6.906	Primary Tumor
TCGA-F4-6570-01	12.73	12.66	7.469	Primary Tumor
TCGA-F4-6808-01	12.73	12.45	8.346	Primary Tumor
TCGA-AA-3511-11	12.73	12.26	7.593	Solid Tissue Normal
TCGA-AF-2692-11	12.73	12.19	6.509	Solid Tissue Normal
TCGA-DM-A28K-01	12.72	13.37	8.578	Primary Tumor
TCGA-G4-6309-01	12.72	13.25	9.149	Primary Tumor
TCGA-F4-6704-01	12.72	13.14	8.85	Primary Tumor
TCGA-DM-A1HB-01	12.72	13.07	8.269	Primary Tumor
TCGA-G4-6323-01	12.72	12.98	7.455	Primary Tumor
TCGA-CM-6172-01	12.72	12.63	8.601	Primary Tumor
TCGA-AF-5654-11	12.72	12.08	7.437	Solid Tissue Normal
TCGA-A6-2678-11	12.72	11.75	6.555	Solid Tissue Normal
TCGA-AD-A5EJ-01	12.71	13.23	8.816	Primary Tumor
TCGA-CK-5915-01	12.71	12.94	8.766	Primary Tumor
TCGA-F5-6571-01	12.71	12.94	7.149	Primary Tumor
TCGA-AZ-6608-01	12.71	12.62	8.509	Primary Tumor
TCGA-A6-A5ZU-01	12.71	12.25	6.344	Primary Tumor
TCGA-CL-5918-01	12.71	12.24	7.642	Primary Tumor
TCGA-D5-6531-01	12.7	13.48	8.027	Primary Tumor
TCGA-DM-A0XD-01	12.7	13.13	8.031	Primary Tumor
TCGA-NH-A50V-01	12.7	12.63	7.642	Primary Tumor
TCGA-A6-5662-11	12.7	12.17	6.412	Solid Tissue Normal
TCGA-AA-3525-11	12.7	11.97	6.896	Solid Tissue Normal
TCGA-F5-6861-01	12.69	13.66	8.258	Primary Tumor
TCGA-AD-A5EK-01	12.69	13.44	7.9	Primary Tumor
TCGA-DM-A1D8-01	12.69	13.4	7.8	Primary Tumor
TCGA-DC-6157-01	12.69	13.25	8.131	Primary Tumor
TCGA-CM-6677-01	12.69	13.16	8.357	Primary Tumor
TCGA-CM-4751-01	12.69	12.98	8.161	Primary Tumor
TCGA-AG-4021-01	12.69	12.95	9.217	Primary Tumor
TCGA-CM-6170-01	12.69	12.87	7.999	Primary Tumor
TCGA-AY-A8YK-01	12.69	12.38	7.757	Primary Tumor
TCGA-NH-A8F8-01	12.69	12.1	7.243	Primary Tumor
TCGA-G4-6321-01	12.69	11.49	5.244	Primary Tumor
TCGA-DM-A1DB-01	12.68	13.33	8.903	Primary Tumor
TCGA-AM-5820-01	12.68	13.28	8.517	Primary Tumor
TCGA-EI-7004-01	12.68	12.9	8.252	Primary Tumor
TCGA-EI-6510-01	12.68	12.84	8.674	Primary Tumor
TCGA-CM-6676-01	12.68	12.61	7.654	Primary Tumor
TCGA-A6-6137-01	12.68	12.52	7.481	Primary Tumor
TCGA-EI-6514-01	12.68	12.2	7.108	Primary Tumor
TCGA-AA-3496-11	12.68	12.05	6.394	Solid Tissue Normal
TCGA-DM-A285-01	12.67	13.63	8.665	Primary Tumor
TCGA-A6-6648-01	12.67	13.36	8.848	Primary Tumor
TCGA-AY-5543-01	12.67	13.11	8.644	Primary Tumor
TCGA-CK-4951-01	12.67	12.95	8.559	Primary Tumor
TCGA-AF-A56N-01	12.67	12.86	8.55	Primary Tumor
TCGA-A6-2675-11	12.67	12.08	6.285	Solid Tissue Normal
TCGA-A6-5660-01	12.66	13.17	7.739	Primary Tumor
TCGA-AY-A54L-01	12.66	13.09	8.652	Primary Tumor
TCGA-AZ-4684-01	12.66	12.92	8.275	Primary Tumor
TCGA-CM-6165-01	12.66	12.91	7.975	Primary Tumor
TCGA-AA-3526-01	12.66	12.59	8.894	Primary Tumor
TCGA-CM-6679-01	12.66	12.51	7.73	Primary Tumor
TCGA-EI-6513-01	12.65	13.4	8.834	Primary Tumor
TCGA-G4-6625-01	12.65	13.26	8.086	Primary Tumor
TCGA-A6-5665-01	12.65	13.17	8.359	Primary Tumor
TCGA-F4-6854-01	12.65	12.84	8.087	Primary Tumor
TCGA-CM-6680-01	12.65	12.75	8.215	Primary Tumor
TCGA-G4-6293-01	12.65	12.66	7.229	Primary Tumor
TCGA-AA-3489-11	12.65	12.19	7.056	Solid Tissue Normal
TCGA-D5-6541-01	12.64	13.05	6.923	Primary Tumor
TCGA-EI-6884-01	12.64	12.94	8.098	Primary Tumor
TCGA-AG-3591-01	12.64	12.78	8.672	Primary Tumor
TCGA-AZ-6605-01	12.64	12.68	7.884	Primary Tumor
TCGA-A6-5659-11	12.64	12.05	5.449	Solid Tissue Normal
TCGA-AH-6903-01	12.63	13.02	7.754	Primary Tumor
TCGA-F5-6864-01	12.63	12.98	7.379	Primary Tumor
TCGA-AA-3697-01	12.63	12.55	7.962	Primary Tumor
TCGA-F5-6810-01	12.62	13.45	8.769	Primary Tumor
TCGA-CA-6717-01	12.62	13.26	7.88	Primary Tumor
TCGA-AF-5654-01	12.62	13.06	8.067	Primary Tumor
TCGA-DC-6683-01	12.62	12.85	7.853	Primary Tumor
TCGA-A6-5656-01	12.62	12.75	7.458	Primary Tumor
TCGA-A6-6649-01	12.62	12.48	8.244	Primary Tumor
TCGA-A6-2675-01	12.62	12.27	6.87	Primary Tumor
TCGA-AG-3731-11	12.62	12.12	6.578	Solid Tissue Normal
TCGA-EF-5831-01	12.61	13.56	9.009	Primary Tumor
TCGA-CK-6751-01	12.61	13.11	8.254	Primary Tumor
TCGA-AY-6197-01	12.61	12.84	8.35	Primary Tumor
TCGA-DC-6158-01	12.61	12.66	8.046	Primary Tumor
TCGA-A6-2680-11	12.61	11.67	4.833	Solid Tissue Normal
TCGA-CA-6718-01	12.6	13.9	9.727	Primary Tumor
TCGA-CL-5917-01	12.6	13.1	8.691	Primary Tumor
TCGA-F4-6569-01	12.6	12.68	7.129	Primary Tumor
TCGA-QG-A5YX-01	12.6	12.67	8.565	Primary Tumor
TCGA-G4-6303-01	12.6	12.66	7.653	Primary Tumor
TCGA-AA-3495-01	12.6	12.57	8.113	Primary Tumor
TCGA-AA-3712-11	12.6	11.58	6.676	Solid Tissue Normal
TCGA-CM-6674-01	12.59	13.12	8.469	Primary Tumor
TCGA-AA-A01P-01	12.59	13.04	8.179	Primary Tumor
TCGA-F4-6460-01	12.59	12.92	7.359	Primary Tumor
TCGA-AA-3496-01	12.59	12.72	7.662	Primary Tumor
TCGA-NH-A6GC-01	12.59	12.69	7.937	Primary Tumor
TCGA-AD-5900-01	12.58	13.07	7.718	Primary Tumor
TCGA-G4-6295-01	12.58	13.06	8.588	Primary Tumor
TCGA-G4-6627-01	12.58	12.58	7.653	Primary Tumor
TCGA-AG-3725-11	12.58	11.79	7.714	Solid Tissue Normal
TCGA-DC-6160-01	12.57	13.2	9.182	Primary Tumor
TCGA-D5-6927-01	12.57	13.18	8.38	Primary Tumor
TCGA-F5-6702-01	12.57	12.7	7.802	Primary Tumor
TCGA-DM-A288-01	12.56	13.5	8.271	Primary Tumor
TCGA-F4-6805-01	12.56	12.86	8.056	Primary Tumor
TCGA-CM-5348-01	12.56	12.52	7.571	Primary Tumor
TCGA-AA-3663-01	12.55	13.16	8.698	Primary Tumor
TCGA-AA-3713-01	12.55	12.87	8.69	Primary Tumor
TCGA-AG-3731-01	12.55	12.8	8.696	Primary Tumor
TCGA-A6-6652-01	12.55	12.7	7.862	Primary Tumor
TCGA-NH-A50T-01	12.54	13.49	8.955	Primary Tumor
TCGA-CI-6620-01	12.54	13.35	9.502	Primary Tumor
TCGA-CI-6621-01	12.54	13.12	8.434	Primary Tumor
TCGA-DY-A0XA-01	12.54	12.9	8.054	Primary Tumor
TCGA-CM-4743-01	12.54	12.87	8.083	Primary Tumor
TCGA-F4-6806-01	12.54	12.71	7.512	Primary Tumor
TCGA-D5-7000-01	12.54	12.56	8.196	Primary Tumor
TCGA-DC-6682-01	12.53	13.8	9.409	Primary Tumor
TCGA-F5-6465-01	12.53	12.95	7.989	Primary Tumor
TCGA-A6-6140-01	12.53	12.72	8.156	Primary Tumor
TCGA-D5-6928-01	12.52	13.22	8.273	Primary Tumor
TCGA-AG-4022-01	12.52	12.57	7.279	Primary Tumor
TCGA-AG-3742-11	12.52	12.17	6.919	Solid Tissue Normal
TCGA-AZ-6603-11	12.52	12.11	7.213	Solid Tissue Normal
TCGA-5M-AATA-01	12.51	13.18	8.478	Primary Tumor
TCGA-CA-5796-01	12.51	12.88	6.76	Primary Tumor
TCGA-A6-2682-01	12.51	12.59	8.275	Primary Tumor
TCGA-D5-6920-01	12.51	12.49	8.186	Primary Tumor
TCGA-A6-2685-01	12.51	12.06	7.1	Primary Tumor
TCGA-5M-AAT6-01	12.5	13.01	8.411	Primary Tumor
TCGA-AD-6895-01	12.5	12.91	8.055	Primary Tumor
TCGA-D5-6922-01	12.5	12.68	8.185	Primary Tumor
TCGA-G4-6299-01	12.5	12.58	7.914	Primary Tumor
TCGA-NH-A6GA-01	12.49	13.09	8.34	Primary Tumor
TCGA-AZ-6607-01	12.49	12.64	7.57	Primary Tumor
TCGA-D5-6898-01	12.49	12.32	7.876	Primary Tumor
TCGA-DM-A1D6-01	12.48	13.29	8.818	Primary Tumor
TCGA-EI-6508-01	12.48	13.15	9.32	Primary Tumor
TCGA-A6-5661-01	12.48	13.12	8.598	Primary Tumor
TCGA-AA-3712-01	12.48	13	8.77	Primary Tumor
TCGA-AZ-6601-01	12.48	12.93	8.565	Primary Tumor
TCGA-DC-4745-01	12.47	13.47	9.088	Primary Tumor
TCGA-DY-A1DF-01	12.47	12.91	7.766	Primary Tumor
TCGA-F4-6703-01	12.47	12.68	7.909	Primary Tumor
TCGA-AZ-6603-01	12.47	12.55	8.052	Primary Tumor
TCGA-AH-6547-01	12.47	12.2	6.983	Primary Tumor
TCGA-AM-5821-01	12.46	13.48	9.486	Primary Tumor
TCGA-CK-4947-01	12.46	12.98	8.464	Primary Tumor
TCGA-AH-6644-01	12.45	13.48	7.765	Primary Tumor
TCGA-QG-A5Z2-01	12.45	12.86	8.31	Primary Tumor
TCGA-D5-6535-01	12.45	12.54	8.606	Primary Tumor
TCGA-AF-2693-01	12.44	13.09	8.217	Primary Tumor
TCGA-D5-6540-01	12.43	12.82	8.285	Primary Tumor
TCGA-G5-6233-01	12.42	13.39	8.071	Primary Tumor
TCGA-AF-6655-01	12.42	13.32	8.843	Primary Tumor
TCGA-AH-6544-01	12.42	13.17	8.536	Primary Tumor
TCGA-G5-6235-01	12.42	12.91	6.99	Primary Tumor
TCGA-G4-6294-01	12.42	12.9	8.591	Primary Tumor
TCGA-CM-5861-01	12.41	13.09	7.827	Primary Tumor
TCGA-CM-6162-01	12.41	12.96	9.522	Primary Tumor
TCGA-CM-6171-01	12.41	12.81	8.376	Primary Tumor
TCGA-CI-6623-01	12.41	12.62	8.8	Primary Tumor
TCGA-CA-6719-01	12.4	13.08	7.774	Primary Tumor
TCGA-DC-5869-01	12.4	13	9.23	Primary Tumor
TCGA-D5-5541-01	12.4	12.8	8.16	Primary Tumor
TCGA-F5-6464-01	12.4	12.69	7.096	Primary Tumor
TCGA-AG-3725-01	12.39	13.29	8.015	Primary Tumor
TCGA-5M-AAT4-01	12.39	13.11	8.604	Primary Tumor
TCGA-NH-A6GB-01	12.39	12.77	8.231	Primary Tumor
TCGA-D5-6924-01	12.39	12.69	8.421	Primary Tumor
TCGA-AA-3655-01	12.39	12.61	8.59	Primary Tumor
TCGA-D5-5540-01	12.37	13.32	8.924	Primary Tumor
TCGA-CM-6163-01	12.37	13.28	8.559	Primary Tumor
TCGA-AG-3732-11	12.37	12.26	6.512	Solid Tissue Normal
TCGA-AH-6643-11	12.37	12.17	6.925	Solid Tissue Normal
TCGA-RU-A8FL-01	12.36	13	8.373	Primary Tumor
TCGA-CI-6624-01	12.36	12.33	7.501	Primary Tumor
TCGA-CK-5912-01	12.35	13.19	8.294	Primary Tumor
TCGA-CK-4948-01	12.35	13.05	8.094	Primary Tumor
TCGA-NH-A5IV-01	12.35	12.97	8.506	Primary Tumor
TCGA-A6-A566-01	12.35	12.65	8.134	Primary Tumor
TCGA-AH-6897-01	12.34	12.98	9.094	Primary Tumor
TCGA-AH-6643-01	12.33	13.17	8.021	Primary Tumor
TCGA-AF-2687-01	12.33	13.13	8.403	Primary Tumor
TCGA-EI-6882-01	12.33	12.92	9.556	Primary Tumor
TCGA-AF-A56K-01	12.33	12.68	7.586	Primary Tumor
TCGA-AG-3742-01	12.32	13.42	8.037	Primary Tumor
TCGA-AF-2690-01	12.32	12.74	7.332	Primary Tumor
TCGA-G5-6572-02	12.32	12.59	5.053	Recurrent Tumor
TCGA-AF-6672-01	12.29	12.83	8.028	Primary Tumor
TCGA-CM-6169-01	12.29	12.81	7.418	Primary Tumor
TCGA-CM-6675-01	12.28	12.42	9.128	Primary Tumor
TCGA-AA-3489-01	12.27	12.77	8.06	Primary Tumor
TCGA-D5-6533-01	12.26	12.92	8.24	Primary Tumor
TCGA-A6-6782-01	12.26	12.75	7.808	Primary Tumor
TCGA-A6-5667-01	12.24	12.48	8.191	Primary Tumor
TCGA-AU-3779-01	12.23	12.33	8.034	Primary Tumor
TCGA-EF-5830-01	12.22	13	7.918	Primary Tumor
TCGA-CM-6168-01	12.22	12.88	8.656	Primary Tumor
TCGA-EI-6883-01	12.21	13.4	7.058	Primary Tumor
TCGA-D5-6923-01	12.18	12.78	8.352	Primary Tumor
TCGA-A6-A565-01	12.17	12.62	7.847	Primary Tumor
TCGA-DC-6156-01	12.14	12.64	8.127	Primary Tumor
TCGA-AY-6196-01	12.14	12.19	6.777	Primary Tumor
TCGA-CA-5254-01	12.09	12.7	8.248	Primary Tumor
TCGA-WS-AB45-01	12.06	12.35	8.309	Primary Tumor
TCGA-F5-6811-01	12.05	12.81	7.731	Primary Tumor
TCGA-CM-6167-01	12.05	12.6	7.202	Primary Tumor
TCGA-EI-6507-01	11.96	12.96	8.806	Primary Tumor
TCGA-DY-A1DE-01	11.93	13.41	8.782	Primary Tumor
TCGA-EI-6511-01	11.91	12.86	8.556	Primary Tumor
TCGA-EI-7002-01	11.82	12.74	7.101	Primary Tumor
TCGA-A6-2672-11				Solid Tissue Normal
TCGA-A6-2674-11				Solid Tissue Normal
TCGA-A6-2676-11				Solid Tissue Normal
TCGA-A6-2677-11				Solid Tissue Normal
TCGA-A6-2681-11				Solid Tissue Normal
TCGA-A6-3807-11				Solid Tissue Normal
TCGA-A6-3808-11				Solid Tissue Normal
TCGA-A6-3809-11				Solid Tissue Normal
TCGA-A6-3810-11				Solid Tissue Normal
TCGA-A6-4107-11				Solid Tissue Normal
TCGA-AA-3488-11				Solid Tissue Normal
TCGA-AA-3492-11				Solid Tissue Normal
TCGA-AA-3494-11				Solid Tissue Normal
TCGA-AA-3495-11				Solid Tissue Normal
TCGA-AA-3502-11				Solid Tissue Normal
TCGA-AA-3506-11				Solid Tissue Normal
TCGA-AA-3509-11				Solid Tissue Normal
TCGA-AA-3510-11				Solid Tissue Normal
TCGA-AA-3519-11				Solid Tissue Normal
TCGA-AA-3521-11				Solid Tissue Normal
TCGA-AA-3524-11				Solid Tissue Normal
TCGA-AA-3526-11				Solid Tissue Normal
TCGA-AA-3529-11				Solid Tissue Normal
TCGA-AA-3532-11				Solid Tissue Normal
TCGA-AA-A01P-11				Solid Tissue Normal
TCGA-AA-A01R-11				Solid Tissue Normal
TCGA-AA-A01S-11				Solid Tissue Normal
TCGA-AA-A01T-11				Solid Tissue Normal
TCGA-AA-A01V-11				Solid Tissue Normal
TCGA-AA-A01X-11				Solid Tissue Normal
TCGA-AA-A01Z-11				Solid Tissue Normal
TCGA-AA-A022-11				Solid Tissue Normal
TCGA-AA-A02O-11				Solid Tissue Normal
TCGA-AA-A03F-11				Solid Tissue Normal
TCGA-AA-A03J-11				Solid Tissue Normal
TCGA-AF-3913-11				Solid Tissue Normal
TCGA-AG-A01W-11				Solid Tissue Normal
TCGA-AG-A01Y-11				Solid Tissue Normal
TCGA-AG-A020-11				Solid Tissue Normal
TCGA-AG-A02N-11				Solid Tissue Normal
TCGA-AG-A036-11				Solid Tissue Normal
TCGA-G4-6295-11				Solid Tissue Normal
TCGA-G4-6297-11				Solid Tissue Normal
TCGA-G4-6298-11				Solid Tissue Normal
TCGA-G4-6302-11				Solid Tissue Normal
TCGA-G4-6311-11				Solid Tissue Normal
TCGA-G4-6314-11				Solid Tissue Normal
TCGA-G4-6320-11				Solid Tissue Normal
TCGA-G4-6322-11				Solid Tissue Normal
TCGA-G4-6625-11				Solid Tissue Normal
TCGA-A6-2670-01				Primary Tumor
TCGA-A6-2671-01				Primary Tumor
TCGA-A6-2672-01				Primary Tumor
TCGA-A6-2674-01				Primary Tumor
TCGA-A6-2676-01				Primary Tumor
TCGA-A6-2677-01				Primary Tumor
TCGA-A6-2678-01				Primary Tumor
TCGA-A6-2679-01				Primary Tumor
TCGA-A6-2680-01				Primary Tumor
TCGA-A6-2681-01				Primary Tumor
TCGA-A6-2683-01				Primary Tumor
TCGA-A6-3807-01				Primary Tumor
TCGA-A6-3808-01				Primary Tumor
TCGA-A6-3809-01				Primary Tumor
TCGA-A6-3810-01				Primary Tumor
TCGA-A6-4107-01				Primary Tumor
TCGA-AA-3488-01				Primary Tumor
TCGA-AA-3494-01				Primary Tumor
TCGA-AA-3510-01				Primary Tumor
TCGA-AA-3514-01				Primary Tumor
TCGA-AA-3516-01				Primary Tumor
TCGA-AA-3517-01				Primary Tumor
TCGA-AA-3518-01				Primary Tumor
TCGA-AA-3519-01				Primary Tumor
TCGA-AA-3520-01				Primary Tumor
TCGA-AA-3521-01				Primary Tumor
TCGA-AA-3522-01				Primary Tumor
TCGA-AA-3524-01				Primary Tumor
TCGA-AA-3525-01				Primary Tumor
TCGA-AA-3527-01				Primary Tumor
TCGA-AA-3529-01				Primary Tumor
TCGA-AA-3530-01				Primary Tumor
TCGA-AA-3531-01				Primary Tumor
TCGA-AA-3532-01				Primary Tumor
TCGA-AA-3534-01				Primary Tumor
TCGA-AA-3538-01				Primary Tumor
TCGA-AA-3542-01				Primary Tumor
TCGA-AA-3543-01				Primary Tumor
TCGA-AA-3544-01				Primary Tumor
TCGA-AA-3548-01				Primary Tumor
TCGA-AA-3549-01				Primary Tumor
TCGA-AA-3552-01				Primary Tumor
TCGA-AA-3553-01				Primary Tumor
TCGA-AA-3554-01				Primary Tumor
TCGA-AA-3555-01				Primary Tumor
TCGA-AA-3556-01				Primary Tumor
TCGA-AA-3558-01				Primary Tumor
TCGA-AA-3560-01				Primary Tumor
TCGA-AA-3561-01				Primary Tumor
TCGA-AA-3562-01				Primary Tumor
TCGA-AA-3664-01				Primary Tumor
TCGA-AA-3666-01				Primary Tumor
TCGA-AA-3667-01				Primary Tumor
TCGA-AA-3672-01				Primary Tumor
TCGA-AA-3673-01				Primary Tumor
TCGA-AA-3678-01				Primary Tumor
TCGA-AA-3679-01				Primary Tumor
TCGA-AA-3680-01				Primary Tumor
TCGA-AA-3681-01				Primary Tumor
TCGA-AA-3684-01				Primary Tumor
TCGA-AA-3688-01				Primary Tumor
TCGA-AA-3692-01				Primary Tumor
TCGA-AA-3693-01				Primary Tumor
TCGA-AA-3695-01				Primary Tumor
TCGA-AA-3696-01				Primary Tumor
TCGA-AA-3710-01				Primary Tumor
TCGA-AA-3715-01				Primary Tumor
TCGA-AA-3811-01				Primary Tumor
TCGA-AA-3812-01				Primary Tumor
TCGA-AA-3814-01				Primary Tumor
TCGA-AA-3815-01				Primary Tumor
TCGA-AA-3818-01				Primary Tumor
TCGA-AA-3819-01				Primary Tumor
TCGA-AA-3821-01				Primary Tumor
TCGA-AA-3831-01				Primary Tumor
TCGA-AA-3833-01				Primary Tumor
TCGA-AA-3837-01				Primary Tumor
TCGA-AA-3841-01				Primary Tumor
TCGA-AA-3842-01				Primary Tumor
TCGA-AA-3844-01				Primary Tumor
TCGA-AA-3845-01				Primary Tumor
TCGA-AA-3846-01				Primary Tumor
TCGA-AA-3848-01				Primary Tumor
TCGA-AA-3850-01				Primary Tumor
TCGA-AA-3851-01				Primary Tumor
TCGA-AA-3852-01				Primary Tumor
TCGA-AA-3854-01				Primary Tumor
TCGA-AA-3855-01				Primary Tumor
TCGA-AA-3856-01				Primary Tumor
TCGA-AA-3858-01				Primary Tumor
TCGA-AA-3860-01				Primary Tumor
TCGA-AA-3861-01				Primary Tumor
TCGA-AA-3862-01				Primary Tumor
TCGA-AA-3864-01				Primary Tumor
TCGA-AA-3866-01				Primary Tumor
TCGA-AA-3867-01				Primary Tumor
TCGA-AA-3869-01				Primary Tumor
TCGA-AA-3870-01				Primary Tumor
TCGA-AA-3872-01				Primary Tumor
TCGA-AA-3875-01				Primary Tumor
TCGA-AA-3877-01				Primary Tumor
TCGA-AA-3930-01				Primary Tumor
TCGA-AA-3939-01				Primary Tumor
TCGA-AA-3941-01				Primary Tumor
TCGA-AA-3947-01				Primary Tumor
TCGA-AA-3949-01				Primary Tumor
TCGA-AA-3950-01				Primary Tumor
TCGA-AA-3952-01				Primary Tumor
TCGA-AA-3955-01				Primary Tumor
TCGA-AA-3956-01				Primary Tumor
TCGA-AA-3966-01				Primary Tumor
TCGA-AA-3968-01				Primary Tumor
TCGA-AA-3970-01				Primary Tumor
TCGA-AA-3971-01				Primary Tumor
TCGA-AA-3972-01				Primary Tumor
TCGA-AA-3973-01				Primary Tumor
TCGA-AA-3975-01				Primary Tumor
TCGA-AA-3976-01				Primary Tumor
TCGA-AA-3977-01				Primary Tumor
TCGA-AA-3979-01				Primary Tumor
TCGA-AA-3980-01				Primary Tumor
TCGA-AA-3982-01				Primary Tumor
TCGA-AA-3984-01				Primary Tumor
TCGA-AA-3986-01				Primary Tumor
TCGA-AA-3989-01				Primary Tumor
TCGA-AA-3994-01				Primary Tumor
TCGA-AA-A004-01				Primary Tumor
TCGA-AA-A00A-01				Primary Tumor
TCGA-AA-A00D-01				Primary Tumor
TCGA-AA-A00E-01				Primary Tumor
TCGA-AA-A00F-01				Primary Tumor
TCGA-AA-A00J-01				Primary Tumor
TCGA-AA-A00K-01				Primary Tumor
TCGA-AA-A00L-01				Primary Tumor
TCGA-AA-A00N-01				Primary Tumor
TCGA-AA-A00O-01				Primary Tumor
TCGA-AA-A00Q-01				Primary Tumor
TCGA-AA-A00R-01				Primary Tumor
TCGA-AA-A00U-01				Primary Tumor
TCGA-AA-A00W-01				Primary Tumor
TCGA-AA-A00Z-01				Primary Tumor
TCGA-AA-A010-01				Primary Tumor
TCGA-AA-A017-01				Primary Tumor
TCGA-AA-A01C-01				Primary Tumor
TCGA-AA-A01D-01				Primary Tumor
TCGA-AA-A01F-01				Primary Tumor
TCGA-AA-A01G-01				Primary Tumor
TCGA-AA-A01I-01				Primary Tumor
TCGA-AA-A01K-01				Primary Tumor
TCGA-AA-A01Q-01				Primary Tumor
TCGA-AA-A01R-01				Primary Tumor
TCGA-AA-A01S-01				Primary Tumor
TCGA-AA-A01T-01				Primary Tumor
TCGA-AA-A01V-01				Primary Tumor
TCGA-AA-A022-01				Primary Tumor
TCGA-AA-A024-01				Primary Tumor
TCGA-AA-A029-01				Primary Tumor
TCGA-AA-A02E-01				Primary Tumor
TCGA-AA-A02F-01				Primary Tumor
TCGA-AA-A02H-01				Primary Tumor
TCGA-AA-A02J-01				Primary Tumor
TCGA-AA-A02O-01				Primary Tumor
TCGA-AA-A02R-01				Primary Tumor
TCGA-AA-A02W-01				Primary Tumor
TCGA-AA-A03F-01				Primary Tumor
TCGA-AA-A03J-01				Primary Tumor
TCGA-AF-2689-01				Primary Tumor
TCGA-AF-2691-01				Primary Tumor
TCGA-AF-2692-01				Primary Tumor
TCGA-AF-3400-01				Primary Tumor
TCGA-AF-3913-01				Primary Tumor
TCGA-AF-3914-01				Primary Tumor
TCGA-AG-3574-01				Primary Tumor
TCGA-AG-3575-01				Primary Tumor
TCGA-AG-3578-01				Primary Tumor
TCGA-AG-3580-01				Primary Tumor
TCGA-AG-3581-01				Primary Tumor
TCGA-AG-3582-01				Primary Tumor
TCGA-AG-3583-01				Primary Tumor
TCGA-AG-3584-01				Primary Tumor
TCGA-AG-3586-01				Primary Tumor
TCGA-AG-3587-01				Primary Tumor
TCGA-AG-3593-01				Primary Tumor
TCGA-AG-3594-01				Primary Tumor
TCGA-AG-3598-01				Primary Tumor
TCGA-AG-3599-01				Primary Tumor
TCGA-AG-3600-01				Primary Tumor
TCGA-AG-3601-01				Primary Tumor
TCGA-AG-3602-01				Primary Tumor
TCGA-AG-3605-01				Primary Tumor
TCGA-AG-3608-01				Primary Tumor
TCGA-AG-3609-01				Primary Tumor
TCGA-AG-3611-01				Primary Tumor
TCGA-AG-3612-01				Primary Tumor
TCGA-AG-3726-01				Primary Tumor
TCGA-AG-3727-01				Primary Tumor
TCGA-AG-3728-01				Primary Tumor
TCGA-AG-3878-01				Primary Tumor
TCGA-AG-3881-01				Primary Tumor
TCGA-AG-3882-01				Primary Tumor
TCGA-AG-3883-01				Primary Tumor
TCGA-AG-3885-01				Primary Tumor
TCGA-AG-3887-01				Primary Tumor
TCGA-AG-3890-01				Primary Tumor
TCGA-AG-3891-01				Primary Tumor
TCGA-AG-3892-01				Primary Tumor
TCGA-AG-3893-01				Primary Tumor
TCGA-AG-3894-01				Primary Tumor
TCGA-AG-3896-01				Primary Tumor
TCGA-AG-3898-01				Primary Tumor
TCGA-AG-3901-01				Primary Tumor
TCGA-AG-3909-01				Primary Tumor
TCGA-AG-3999-01				Primary Tumor
TCGA-AG-4001-01				Primary Tumor
TCGA-AG-4005-01				Primary Tumor
TCGA-AG-4007-01				Primary Tumor
TCGA-AG-4008-01				Primary Tumor
TCGA-AG-4015-01				Primary Tumor
TCGA-AG-A002-01				Primary Tumor
TCGA-AG-A008-01				Primary Tumor
TCGA-AG-A00C-01				Primary Tumor
TCGA-AG-A00H-01				Primary Tumor
TCGA-AG-A00Y-01				Primary Tumor
TCGA-AG-A011-01				Primary Tumor
TCGA-AG-A014-01				Primary Tumor
TCGA-AG-A015-01				Primary Tumor
TCGA-AG-A016-01				Primary Tumor
TCGA-AG-A01J-01				Primary Tumor
TCGA-AG-A01L-01				Primary Tumor
TCGA-AG-A01N-01				Primary Tumor
TCGA-AG-A01W-01				Primary Tumor
TCGA-AG-A01Y-01				Primary Tumor
TCGA-AG-A020-01				Primary Tumor
TCGA-AG-A023-01				Primary Tumor
TCGA-AG-A025-01				Primary Tumor
TCGA-AG-A026-01				Primary Tumor
TCGA-AG-A02G-01				Primary Tumor
TCGA-AG-A02N-01				Primary Tumor
TCGA-AG-A02X-01				Primary Tumor
TCGA-AG-A032-01				Primary Tumor
TCGA-AG-A036-01				Primary Tumor
TCGA-AY-4070-01				Primary Tumor
TCGA-AY-4071-01				Primary Tumor
TCGA-AZ-4308-01				Primary Tumor
TCGA-AZ-4681-01				Primary Tumor
TCGA-CM-4746-01				Primary Tumor
TCGA-CM-4748-01				Primary Tumor
TCGA-CM-4750-01				Primary Tumor
TCGA-CM-4752-01				Primary Tumor
TCGA-CM-5341-01				Primary Tumor
TCGA-DM-A286-01				Primary Tumor
TCGA-AF-6784-01

## Sheet: Fig 2j
CIP2a	MSS	MSI		SET	MSS	MSI		PPP2R1a	MSS	MSI
	3	3			1	3			1	2
	3	3			0	3			3	1
	3	2			3	3			2	2
	1	4			0	4			1	1
	3	4			3	5			2
	1	2			2	5			3
	2	4			2	5			3
	2	3			3	1			4
	2				4				1
	0				2				0
	3				2				3
	1				3				2
	2				3				3
	2				2				3
	2				2				2
	1				1				2
	2				3				3
	3				3				1
	0				0				4
	3				2				3
	3				3				1
	1				3				3
	3				3				2
	3				3				2
	1				2				2
	2				2				5
	3				3				4
	2				2				2
	4				3				4
	2				1				2
	3				3				2
	0				2				0
	3				4				3
	2				2				3
	1				0				4
	2				3				2
	3				2				0
	2				0				3
	0				2				0
	2				3				0
	3				2				1
	1				1				1
	1				2				4
	1				3				3
	1				3				1
	2				1				0
	1				3				3
	2				0				2
	0				2				1
	2				2				1
	1				2				1
	1				1				1
	2				3				4
	1				2				3
	2				3				3
	1				2				2
	1				3				2
	2				2				1
	1				3				0
	1				1				0
	0				2				2
	3				3				3
	1				3				2
	2				0				0
	2				2				3
	0				0				1
	2				2				2
	2				3				2
	2				0				3
	2				0				2
	3				2				2
	3				2				0
	1				2				3
	3				2				0
	2				3				1
	3				2				1
	2				3				1
	1				2				1
	1				3				0
	0				2				1
	0				3				0
	2				2				0
	2				2				1
	1				3				3
	1				4				0
	2				3				0
	3				2				1
	1				2				0
	1				3				1
	3				3				2
	1				3				1
	2				2				3
	3				2				3
	1				3				0
	0				3				1
	3				2				2
	3				3				1
	0				2				2
	2				3				1
	3				3				1
	2				2				0
	2				4				2
	3				3				2
	3				4				1
	4				3				4
	4				2				3
	2				4				0
	3				3				1
	1				2				2
	0				3				3
	3				3				0
	0				2				3
	1				3				1
	2				2				2
	3				2				1
	1				2				0
	2				2				1
	3				1				2
	1				2				4
	1				3				3
	1				3				3
	1				2				2
	1				4				3
	2				3				1
	3				2				3
	3				3
	2				4
	2				4
	3				3
	2				4
	3				4
	3				4
	1				3
	3				4
	4				3
	3				2
	4				2
	4				3
	4				4
	4				1
	3				3
	3				4
					3
					4

## Sheet: Fig. 3h
p-Rb	MSS	MSI		p-HDAC2	MSS	MSI
	1	2			2	4
	1	5			1	4
	1	5			2	5
	1	4			1	3
	0	2			2	2
	1	3			4	3
	1	5			3	2
	1	2			4
	1				2
	1				1
	4				1
	2				4
	2				3
	1				4
	3				4
	2				3
	3				3
	2				2
	1				4
	4				3
	4				4
	4				2
	4				2
	1				2
	2				3
	3				3
	2				2
	0				4
	2				1
	3				2
	3				2
	4				2
	4				4
	2				3
	1				4
	2				1
	0				4
	1				2
	1				4
	3				3
	3				1
	3				1
	3				2
	1				4
	0				1
	1				2
	3				1
	0				4
	3				4
	3				1
	2				2
	2				1
	1				4
	1				4
	0				4
	4				4
	1				4
	4				1
	3				3
	3				0
	2				4
	2				5
	4				1
	2				3
	0				5
	2				1
	2				1
	3				1
	0				1
	3				1
	2				1
	1				1
	4				1
	0				4
	2				4
	0				1
	3				0
	3				4
	4				2
	4				1
	0				2
	1				2
	2				1
	0				1
	3				1
	3				2
	3				2
	3				1
	3				1
	4				1
	3				1
	3				1
	1				1
	2				4
	3				3
	3				4
	5				4
	3				2
	4				2
	3				1
	1				2
	3				2
	3				4
	3				1
	5				1
	5				4
	1				2
	0				1
	1				1
	0				1
	0				2
	2				1
	3				2
	2				2
	2				2
	3				2
	2				2
	2				1
	3				1
	0				1
	2				1
	2				1
	1				2
	1				1
	1				1
	1				1
	2				2
	1				2
	1				1
	2				1
	0				1
	3
	3

## Sheet: Fig. 4b
		CT26-scr-IgG	CT26-scr-IgG	CT26-scr-IgG	CT26-scr-IgG	CT26-scr-IgG	CT26-scr-IgG	CT26-shppp2r1a-IgG	CT26-shppp2r1a-IgG	CT26-shppp2r1a-IgG	CT26-shppp2r1a-IgG	CT26-shppp2r1a-IgG	CT26-shppp2r1a-IgG
	7	116.68	127.393	75.874	118.88	129.37	73.8967	109.097	85.22	221.685	209.971	185.122	321.885
	14	195.056	181.858	243.148	193.64	183.576	253.348	174.126	226.321	182.52	184.1	222.009	282.32
	21	322.11	779.81	632.14	321.125	649.81	635.98	574.1	518.53	362.1	592.173	508.725	392.101
	28	420	1327	689	539	835	756	630	632	450	650	650	523
	35	750	1457	750	749	1325	854	780	723	755	870	800	723

## Sheet: Fig. 4c
		CT26-anti-PD1	CT26-anti-PD1	CT26-anti-PD1	CT26-anti-PD1	CT26-anti-PD1	CT26-anti-PD1	CT26-shppp2r1a-anti-PD1	CT26-shppp2r1a-anti-PD1	CT26-shppp2r1a-anti-PD1	CT26-shppp2r1a-anti-PD1	CT26-shppp2r1a-anti-PD1	CT26-shppp2r1a-anti-PD1
	7	93.9306	166.102	136.25	83.3064	166.18	133.673	97.5091	37.214	110.99	107.912	77.5821	110.57
	14	59.504	19.8334	99.552	49.415	29.34	89.6755	41.9222	58.252	23.252	43.2215	85.0925	21.2965
	21	1613.78	455.961	495.733	532.738	345.97	594.733	225.279	32	55.288	223.792	68.23	57.4829
	28	1523	543.3	646	1780	560	650	430	320.23	296	452	320	266
	35	1779	623.46	877	1890	650	770	520	323.46	269	525	323	267

## Sheet: Fig. 4d
	CT26-scr-IgG	CT26-scr-IgG	CT26-scr-IgG	CT26-scr-IgG	CT26-scr-IgG	CT26-scr-IgG	CT26-anti-PD1	CT26-anti-PD1	CT26-anti-PD1	CT26-anti-PD1	CT26-anti-PD1	CT26-anti-PD1
7	118.88	137.27	73.8967	116.04	127.393	76.674	83.9306	168.102	133.673	85.3064	166.118	132.762
14	193.056	189.86	243.148	195.04	181.858	253.48	49.415	129.833	89.652	139.15	219.334	87.6755
21	321.125	1297.1	632.14	325.51	1379.81	652.98	613.782	450.07	492.26	513.72	455.961	594.733
28	420	1323	689	539.43	1254	756	1523	532	655	780	560	640
35	750.687	1457	750	749	1100	854	1879	656	734	890	650	770

## Sheet: Fig. 4e
	CT26-shppp2r1a-IgG	CT26-shppp2r1a-IgG	CT26-shppp2r1a-IgG	CT26-shppp2r1a-IgG	CT26-shppp2r1a-IgG	CT26-shppp2r1a-anti-PD1	CT26-shppp2r1a-anti-PD1	CT26-shppp2r1a-anti-PD1	CT26-shppp2r1a-anti-PD1	CT26-shppp2r1a-anti-PD1
7	109.097	85.22	121.885	85.999	125.86	97.5091	77.5821	110.57	111.985	107.5
14	174.126	222.009	185.2	232.7	182.32	41.9222	85.0925	21.2965	94.32	44.915
21	594.173	508.725	421.101	510.73	392.101	225.279	186.4	57.4829	395.13	253.279
28	630.2	601.3	452.4	621.2	550.5	430.2	320.4	266.6	353	452.5
35	680.45	924.56	955.5	932.3	975.5	520.3	323.3	267.5	455	533.2

[truncated: 21 more sheets: Fig.4f, Fig. 4g, Fig.4h, Fig.5a CT-26, Fig. 5b, Fig.5aMC38, Fig.5a4T1, Fig.5aPan18, Fig.5c, Fig. 5d, Supplementary Fig 1a, Supplementary Fig 1b, Supplementary Fig 2, Supplementary Fig 3d, Supplementary Fig 4a, Supplementary Fig 4b, Supplementary Fig 6, Supplementary Fig 7, Supplementary Fig 9a, Supplementary Fig 9b …]
